# Supplementary material for: Differential contribution of p300 and CBP to regulatory element acetylation in mESCs
Source: BMC Mol Cell Biol. 2020 Jul 20;21:55. doi: 10.1186/s12860-020-00296-9 (PMC7370441; doi:10.1186/s12860-020-00296-9)
Supplement: Supplementary file 6 — Additional file 6. [file 12860_2020_296_MOESM6_ESM.xlsx]

## Sheet: 20191217
sample	reads fastq	reads bam	%map	reads nodup	%nodup
ESC_p300Ctl_H3K27ac_rep1	23275650	19947430	0.857009	18777757	0.941362
ESC_p300KD_H3K27ac_rep1	28235237	24514992	0.868241	23138991	0.943871
ESC_CBPCtl_H3K27ac_rep1	25822917	22186389	0.859174	2.10574e+07	0.949113
ESC_CBPKD_H3K27ac_rep1	21856525	1.85799e+07	0.850085	17550902	0.944618
ESC_Input	68615147	5.44218e+07	0.793145	50622595	0.93019
ESC_p300Ctl_H3K27ac_rep2	31579962	26696446	0.84536	2.46107e+07	0.92187
ESC_p300KD_H3K27ac_rep2	29228740	2.50085e+07	0.855614	23319307	0.932454
ESC_CBPCtl_H3K27ac_rep2	31412593	2.65949e+07	0.846632	24700491	0.928768
ESC_CBPKD_H3K27ac_rep2	37113359	31591464	0.851215	29219995	0.924933
ESC_p300Ctl_H3K27ac_rep3	35873208	30725819	0.856512	2.86621e+07	0.932835
ESC_p300KD_H3K27ac_rep3	28912505	24823888	0.858587	2.24708e+07	0.90521
ESC_CBPCtl_H3K27ac_rep3	76891816	65308299	0.849353	59779938	0.91535
ESC_CBPKD_H3K27ac_rep3	32648713	27803597	0.851599	2.51354e+07	0.904033
ESC_p300Ctl_ATAC-Seq_rep1	46632473	36848018	0.790179	30167563	0.818702
ESC_p300KD_ATAC-Seq_rep1	43933992	34839350	0.792993	27633681	0.793174
ESC_CBPCtl_ATAC-Seq_rep1	42903561	3.4061e+07	0.793896	2.79309e+07	0.820025
ESC_CBPKD_ATAC-Seq_rep1	46395848	3.68636e+07	0.794545	3.01568e+07	0.818065
ESC_p300Ctl_ATAC-Seq_rep2	49282665	39374311	0.798948	33236155	0.844108
ESC_p300KD_ATAC-Seq_rep2	37880927	3.01572e+07	0.796105	2.45263e+07	0.813283
ESC_CBPCtl_ATAC-Seq_rep2	43717636	35218495	0.80559	2.9993e+07	0.851628
ESC_CBPKD_ATAC-Seq_rep2	47651554	37896288	0.795279	3.10834e+07	0.820222
ESC_p300Ctl_p53	63757320	48882483	0.766696	4.29748e+07	0.879146
ESC_p300Ctl_Input_p53	42040050	32701802	0.777873	30402641	0.929693
