# Supplementary material for: Differential contribution of p300 and CBP to regulatory element acetylation in mESCs
Source: BMC Mol Cell Biol. 2020 Jul 20;21:55. doi: 10.1186/s12860-020-00296-9 (PMC7370441; doi:10.1186/s12860-020-00296-9)
Supplement: Supplementary file 7 — Additional file 7. [file 12860_2020_296_MOESM7_ESM.xlsx]

## Sheet: 20191217
sample	Total Reads	Concordantly mapped reads
129_p300ctrl_RNASeq_rep1	26630615	25233207
129_p300ctrl_RNASeq_rep2	22890538	21715702
129_p300KD_RNASeq_rep1	21935826	20770122
129_p300KD_RNASeq_rep2	24018866	22727872
129_CBPctrl_RNASeq_rep1	32881350	31149872
129_CBPctrl_RNASeq_rep2	44932324	42584425
129_CBPKD_RNASeq_rep1	26091534	24703213
129_CBPKD_RNASeq_rep2	22597822	21341038
129_p300-CBPctrl_RNASeq_rep1	22583494	21452857
129_p300-CBPctrl_RNASeq_rep2	20981493	19888768
129_p300-CBPKD_RNASeq_rep1	23078804	21907228
129_p300-CBPKD_RNASeq_rep2	22963764	21794557
