# Supplementary material for: Differential contribution of p300 and CBP to regulatory element acetylation in mESCs
Source: BMC Mol Cell Biol. 2020 Jul 20;21:55. doi: 10.1186/s12860-020-00296-9 (PMC7370441; doi:10.1186/s12860-020-00296-9)
Supplement: Supplementary file 8 — Additional file 8. [file 12860_2020_296_MOESM8_ESM.xlsx]

## Sheet: RT-qPCR
RT-qPCR Primer		Sequence		Sequence
Gapdh	F	GGTTGTCTCCTGCGACTTCAACAGC	R	CGAGTTGGGATAGGGCCTCTCTTGC
NANOG	F	CCTTCCCTCGCCATCACACT	R	AGAGGAAGGGCGAGAGAGG
POUF51	F	TTGGGCTAGAGAAGGATGTGGTT	R	GGAAAAGGGACTGAGTAGAGTGTGG
EP300	F	GGA GCA AGC TAA TGG GGA AGT GAG	R	CCC CAG CAT TTT TGA GAG GAA GAC
CBP	F	GAC CGC TTT GTT TAT ACC TGC	R	TCT TAT GGG TGT GGC TCT TTG

## Sheet: gained regions
	region	primer_F	primer_R
1	chr6:120,977,867-120,978,518	GGGACTTCCTCGGTCTCACT	ATCCTGTGCCTTAGACACGC
2	chr12:82,454,067-82,454,636	GGACGATCCAAGAGCACAGT	AACAGTGTCTTCCCCGCTTC
3	chr16:78,516,708-78,517,411	ATCTCTCACGCACCTCCGAT	GGGTTCACAGGCATCCAAGT
4	chr1:61,419,472-61,420,183	CCGTATTTTCTGCCGCCCTA	AATGTGTCAGGCAGGGCTTT
5	chr4:58,643,659-58,644,392	CCAACCTACACTGCATGGCT	ATCAGTCAACAGCTCCGTCC
6	chr7:65,844,651-65,845,250	TGTCAAAGAATGTGCCTGCT	TCTCCTCTACCAACCTGCCA
7	chr10:111,624,106-111,624,731	GTTGGGTCCTCAAGTCTCCAG	TGCCCAGGAATTCCCCTAGA
8	chr13:52,189,806-52,190,569	GCTCTTGGCCCTGCATAGAT	TCCAACCCTCAACTGCTGAC
9	chr8:87,920,682-87,921,328	GATCACCCAGCTCCAACTGAA	TTTGAGGGCACAGTATTGGCT
10	chr17:14,960,254-14,960,798	GGGCTACGTTCCAGGTAAGG	CCTGGTGGGGTCTCTGACTG
11	chr2:142,877,665-142,878,428	AAAGACGGGGTAAGGCAAGG	TCCCCTTTGCCAAGGAGTTG
12	chr3:85,971,549-85,972,140	CCTGGAGCCGAAACTCCAAA	GAAACCGTAGGGATGGGTCG

## Sheet: lost regions
	region	primer_F	primer_R
1	chr6:123,696,788-123,697,428	AGGCTGAGGGAGGCTACAAT	CAGGCAGGACCATGCAGTAT
2	chr11:66,966,667-66,967,235	CTCCATGCTGCTCTGTGTCA	AGGGAGGCAGGTGAGATGTA
3	chr16:16,825,693-16,826,438	CTACAGGTACAGTGGTGGCA	GCCCTGGGTAGTTGTCAAGA
4	chr5:26,903,956-26,904,546	GCGTCATGATGGGGTTCCAA	GGGGCGACTTGTAGTCAGTG
5	chr4:94,862,733-94,863,388	GGCCTCCTACTAACTTTGGCA	GGGACCGTTGTACAGAGACA
6	chr17:23,694,861-23,695,520	TTCCTCTGGAGCCCCAATGT	CTGTGGGTGCTTCCCACTAT
7	chr8:19,363,870-19,364,436	ACACCAGACTAACGCAGGAAT	AAACTCACCTCCTGGAGCTTT
