# Supplementary material for: Differential contribution of p300 and CBP to regulatory element acetylation in mESCs
Source: BMC Mol Cell Biol. 2020 Jul 20;21:55. doi: 10.1186/s12860-020-00296-9 (PMC7370441; doi:10.1186/s12860-020-00296-9)
Supplement: Supplementary file 9 — Additional file 9. [file 12860_2020_296_MOESM9_ESM.xlsx]

## Sheet: p300KD_peaksUP
chr3	22032630	22041887
chr19	53945223	53946332
chr19	53942773	53945119
chr5	32784446	32787018
chr1	151234558	151236525
chr8	70258251	70260910
chr2	156429255	156435841
chr17	5418211	5420142
chr6	94203074	94206946
chr15	83041038	83048331
chr7	80047729	80050831
chr9	37088905	37091358
chr4	126095138	126098027
chr8	122988662	122994022
chr2	30706619	30709898
chr4	155248313	155253026
chr8	108818378	108821082
chr1	39968224	39970069
chr1	53109997	53113094
chr17	47701607	47704963
chr1	23947996	23949974
chr2	170164736	170167003
chr10	43274974	43278226
chr8	70689164	70693109
chr10	91167050	91173724
chr11	115629076	115633221
chr18	47050447	47052561
chrX	86015782	86017838
chr6	106768295	106771296
chr14	8267378	8270079
chr19	4014647	4016616
chr3	22022619	22027008
chr2	166682941	166685492
chr13	74600143	74603709
chr5	149872732	149874795
chr11	119896150	119898084
chr5	115345798	115347202
chr11	115637321	115640349
chr17	46925440	46930610
chr8	10920406	10926851
chr11	100781176	100783284
chr19	8784931	8789665
chr11	121258949	121260013
chr1	193172583	193174487
chr2	127181240	127184596
chr15	78405476	78407248
chr17	70744597	70758973
chrX	75415216	75417841
chrX	84441090	84446121
chr7	45517627	45528598
chr11	69545404	69548375
chr19	8789688	8793533
chrX	18176203	18184123
chr9	22836371	22838304
chr8	12526815	12530059
chr17	29418627	29422546
chr6	4085966	4087553
chr6	121081604	121082903
chr14	70770798	70776271
chr18	75372437	75379177
chr7	90015561	90027015
chr8	113634111	113636450
chr4	34770232	34772356
chr5	147082653	147085209
chr12	64964312	64967250
chr1	134379908	134386925
chr17	26113536	26114878
chr4	150256888	150259216
chr11	97882121	97888316
chr10	121504163	121508047
chr2	170156541	170158917
chr11	49792032	49795520
chr7	30638247	30640579
chr12	111667976	111669658
chr13	20133037	20138118
chr8	122563864	122580498
chr14	55558288	55562254
chr7	35298425	35300556
chr4	48505425	48507338
chr11	88757428	88759728
chr11	26101100	26105676
chr9	49080103	49082333
chr5	64608651	64612789
chr17	40852982	40856515
chr4	134285973	134289793
chr2	126521392	126526316
chr14	27389674	27391404
chr15	83192879	83193994
chr6	53181641	53183036
chr13	68566749	68570196
chr14	120908994	120916669
chr13	104176051	104180037
chr2	106825291	106827334
chr12	71038729	71042955
chr4	83002784	83005006
chr11	4822019	4824475
chr8	70875491	70881942
chr8	118523069	118525591
chr14	55616878	55618329
chr9	67035880	67039118
chr5	142801824	142805125
chr16	48280497	48286211
chr18	65121732	65123479
chr11	4873094	4875444
chr7	44973016	44982306
chr7	125715955	125717853
chr1	92112480	92116868
chr15	78580896	78582630
chr3	88838721	88841264
chr16	93820588	93828063
chr6	113349348	113352338
chr3	87914137	87921836
chr17	23672960	23677995
chr2	33369694	33370812
chr7	19200546	19203731
chr4	6455357	6457017
chr19	57361190	57368562
chr2	12923557	12925045
chr2	81885073	81886704
chr13	52582394	52587545
chr11	69416351	69420052
chr1	134097661	134102312
chr5	29130979	29133612
chr2	29071831	29077723
chr8	110007670	110010141
chr19	5729608	5733213
chr19	4120544	4123597
chr11	100601783	100621205
chr5	111362408	111365451
chr3	95984562	95986600
chr6	60641089	60643936
chr5	29194644	29196629
chr5	122501926	122505146
chr18	69110928	69112536
chr5	122395874	122398621
chr7	101927148	101929320
chr1	45794562	45796975
chr19	3574038	3577744
chrX	47948695	47951259
chr1	13102128	13106143
chr8	11643372	11646091
chr11	79338430	79340033
chr16	32295295	32317606
chr4	82380968	82384850
chr3	105050873	105056495
chr1	151176427	151179134
chr17	90269957	90273638
chr14	57660906	57666199
chr2	153609449	153614274
chr9	113944836	113949311
chr16	62785812	62787821
chr8	117332711	117336283
chr11	75500594	75503598
chr14	52097705	52108087
chrX	152687940	152693536
chr13	21913685	21915290
chr1	4773660	4777872
chr2	135654793	135659549
chr16	28624999	28627117
chr2	130958173	130960562
chr1	119835786	119838079
chr6	85847586	85850295
chr10	117340861	117348992
chr5	137648490	137651198
chr13	118020731	118024738
chr2	172366841	172372659
chr11	121291949	121294747
chr15	81136296	81138811
chr12	86767526	86772494
chr3	31138210	31139755
chr3	94793530	94795004
chr11	101109186	101111626
chr17	23770201	23771896
chr3	95321452	95324480
chr14	13959758	13961479
chr9	25863350	25864507
chr7	140820234	140822606
chr11	4301323	4303786
chr5	21700975	21702878
chr10	117050143	117056128
chr4	24495159	24498597
chr9	123495315	123498232
chr4	125991167	125993973
chr7	101903787	101910238
chr19	37177740	37179183
chr3	105684809	105688611
chr4	150137543	150139075
chr2	171230591	171232881
chr1	102261825	102266148
chr8	106922082	106928325
chr7	52169240	52171417
chr6	97099980	97104367
chr7	4525506	4527983
chr11	121352987	121355852
chr6	87013996	87015382
chr2	90903254	90905913
chr7	107534396	107537885
chr4	133037791	133047505
chr11	58322375	58325550
chr8	87692942	87695485
chr17	34108738	34124710
chr8	33229625	33232545
chr18	19083807	19085811
chr10	127589639	127592323
chr4	126056872	126058919
chr7	80072887	80076469
chr9	21918310	21919469
chr5	103190123	103193193
chr8	110805831	110820007
chr10	44683458	44686975
chr1	74110405	74112371
chr3	89771830	89776888
chr4	88721354	88724423
chr12	98733029	98735918
chr17	35233138	35236950
chr9	30595980	30600675
chrX	8048560	8054719
chr9	106366959	106368616
chr5	139325495	139328023
chr1	194371680	194374597
chr18	54902223	54903370
chr11	58006657	58009369
chr4	156065588	156069614
chr2	46729503	46731566
chr7	24081336	24084027
chr2	170244753	170247431
chr5	137599569	137606703
chr4	5731531	5733625
chr7	31150504	31153686
chr11	78997206	79009560
chr6	147054336	147057587
chr19	43673707	43677032
chr11	117874349	117880072
chr8	26178460	26180720
chr2	84473128	84476215
chr15	77880797	77884560
chr4	49518162	49521720
chr9	78455290	78458559
chr3	22081385	22086957
chr6	67935561	67939328
chr11	115403145	115404864
chr2	37590559	37593276
chr19	7237207	7242441
chr4	130106090	130109202
chr2	72902232	72903491
chr4	150176310	150177835
chr2	174286758	174290070
chr11	60976121	60977872
chr6	119634519	119636822
chr2	60869466	60872341
chr5	27812311	27816148
chr13	38217222	38219429
chr17	90389354	90391929
chr8	26156304	26160166
chr16	18848615	18850957
chr14	21849722	21851222
chr4	33908145	33910077
chr7	25218199	25221783
chr2	84617903	84625239
chr8	34969154	34971704
chr1	4781889	4787100
chr4	150211721	150213884
chr5	113929449	113931946
chr5	116456402	116457660
chr10	127424154	127428108
chr11	74836513	74840872
chr17	27620768	27624284
chr6	120643892	120645449
chr13	58469039	58477681
chr3	16722924	16727055
chr16	11220629	11226664
chr12	98919737	98921454
chr2	121138876	121142114
chr1	87754706	87757964
chr10	80023625	80026221
chr16	3842152	3844209
chr3	8975197	8978356
chr12	80317457	80319983
chr10	24404035	24406103
chr18	75222344	75224676
chr12	72853188	72855743
chr10	58907436	58909157
chr8	47527711	47529458
chr3	32395561	32399085
chr4	108852864	108855308
chr12	51702868	51705586
chrX	13011294	13016199
chr14	54380176	54389206
chr4	151984861	151989968
chr11	4496313	4499827
chr11	88712674	88717871
chr3	157318999	157324819
chr15	14046823	14049483
chr14	54239068	54241409
chr6	131386324	131389614
chr11	110780942	110783292
chr12	87223811	87226373
chr16	96001965	96003516
chr7	82733361	82736834
chr4	24435652	24438684
chr13	74615587	74619405
chr6	67204612	67206564
chr13	9547081	9549048
chr9	24487185	24489286
chr4	95160278	95163562
chr11	101602613	101606551
chr3	68975345	68976983
chr5	146918701	146922156
chr16	29665800	29668332
chr18	46573671	46576209
chr17	33758612	33761739
chr10	41543314	41545458
chr11	22598990	22615421
chr15	99263247	99266253
chr1	171113323	171114909
chr6	4549589	4552121
chr17	29089886	29096434
chr11	62482586	62484985
chr7	24971517	24973078
chr13	15418664	15423232
chr5	145162443	145169123
chr9	27120386	27123108
chrX	73746664	73748205
chr8	79014344	79017769
chr4	82429748	82432208
chr10	57485196	57493426
chr10	121749281	121751269
chr7	65063152	65067437
chr7	139720690	139721987
chr13	21361982	21363835
chr19	30184479	30186847
chr4	28698393	28700724
chrX	136826274	136828755
chr17	66089645	66092384
chr10	69856610	69861584
chr19	3554263	3557142
chr11	7749312	7752172
chr17	53498279	53500240
chr1	77450547	77457944
chr18	63237876	63240468
chr3	148122150	148124036
chr10	5822124	5825677
chr11	86496298	86504896
chr2	60266695	60269694
chr8	84003705	84006141
chr14	21846160	21849446
chr6	140600765	140607686
chr18	20736844	20744170
chr14	76492883	76501615
chr12	17462233	17466842
chr14	31661173	31663760
chr18	56648771	56650563
chr4	118541894	118545549
chr7	143052256	143056690
chr11	106703299	106711079
chr18	32152243	32154419
chr10	81642730	81645096
chr4	11321708	11323559
chr14	105849864	105853860
chr5	115488578	115493396
chr19	6094373	6099037
chr8	109691767	109694307
chr8	7272890	7274570
chr2	114563007	114565634
chr8	3548097	3556313
chr8	11496483	11499652
chr7	101932450	101935971
chr1	164110346	164111970
chr2	30984376	30986885
chr1	119743658	119745139
chr11	43718953	43720929
chr1	19343283	19345612
chr10	85914745	85918159
chr14	49817469	49822101
chr11	59190748	59193277
chr15	78554103	78555534
chr11	84883535	84886109
chr1	106198650	106200753
chr19	40956480	40960248
chr1	53631294	53633770
chr4	18269989	18272381
chr10	7660734	7664309
chr7	41579978	41584013
chr3	127866848	127870134
chr16	18869376	18872001
chr8	10662808	10667214
chr3	68487338	68496878
chr16	64852244	64859902
chr15	12548655	12551753
chr5	64578537	64582124
chr4	135249807	135257288
chr6	30130458	30132357
chr16	65814108	65815446
chr14	45441888	45448804
chr5	102051527	102057564
chr7	30956939	30959252
chr1	78599068	78604082
chr16	21417140	21419252
chr6	30400359	30403096
chr4	125727229	125730351
chr7	141098996	141101631
chr1	172498759	172503515
chr16	77399589	77401817
chr8	83874744	83877420
chr13	24799162	24803523
chr19	4125864	4127319
chr2	180904007	180908255
chr4	137636678	137648030
chrX	81146662	81149696
chr7	4646113	4648902
chr19	32816211	32819772
chr2	82068255	82070503
chr13	67450324	67453171
chrX	20818925	20821131
chr13	74492945	74495761
chr7	80142923	80145589
chr13	52354999	52357335
chr10	85012539	85014917
chr6	112756135	112759640
chr17	12885773	12888265
chr7	107369819	107370697
chr9	20509182	20515595
chr11	101118503	101121231
chr18	84674093	84678448
chrX	12925219	12929748
chr6	30268981	30276623
chr12	87204810	87207938
chr14	52329993	52332395
chr5	130087812	130090722
chr9	24814017	24815786
chr11	70666785	70672140
chr15	100619942	100634158
chr7	23468361	23474452
chr19	3706026	3709477
chr12	87146671	87149187
chr1	134961193	134963900
chr5	134566451	134570074
chr13	69534384	69536513
chr13	57361669	57364211
chr16	23689234	23691067
chr11	70991827	70993126
chr1	85046780	85048753
chr7	64838437	64842153
chr14	8217378	8220373
chr18	17564217	17566709
chr2	104585922	104598198
chrX	46668850	46670931
chr5	23912963	23915883
chr11	96111173	96117305
chr19	37362327	37363774
chr10	40346948	40350920
chr14	60228690	60231676
chr18	36558197	36562059
chr15	59057543	59059452
chr11	96139716	96142126
chr11	51778261	51780440
chr1	151499128	151501928
chr12	86929573	86934838
chr4	53825546	53827753
chr7	83375377	83378863
chr3	10304412	10307305
chr6	93985926	93989855
chr4	54459703	54461921
chr19	5486635	5496940
chrX	101379988	101383954
chr5	55790660	55793521
chr19	32156107	32159063
chr12	54943921	54947487
chr1	162709459	162712632
chr2	5807951	5814784
chr14	57860346	57864075
chr14	24231749	24234454
chr3	5894926	5896705
chr6	51540841	51548238
chr17	74772017	74775440
chr5	73308724	73311571
chr8	87883685	87885925
chr15	80168643	80173087
chr5	118644674	118648298
chr4	147442300	147444288
chr12	76693626	76696964
chr6	83793730	83796218
chr3	65928392	65930553
chr14	31780617	31782873
chr5	146756740	146758832
chr1	72962802	72964154
chr10	67142909	67144985
chr4	133749929	133752835
chr17	26930366	26934239
chr9	106337501	106339694
chr2	169287869	169290608
chr19	10226704	10236361
chr8	25197414	25198968
chr19	53457972	53463408
chr17	56607731	56610894
chr11	101482903	101486534
chrX	56596632	56599239
chr13	81709689	81712358
chr12	79685723	79688112
chr19	37310441	37313834
chr11	22616039	22623552
chr3	94563511	94567387
chr7	18839297	18841751
chr8	40079634	40082713
chr7	29286733	29289512
chr5	103702986	103710784
chr17	35908633	35922221
chr17	34585425	34588608
chr12	87256045	87257855
chr18	12507534	12510306
chr3	30618635	30622247
chr13	13502669	13504778
chr2	30951408	30954503
chr5	122409127	122410921
chr17	23784924	23791861
chr17	23678400	23683122
chr11	69876278	69879110
chr7	4905922	4908497
chr4	39717981	39720306
chr12	69723972	69726352
chr1	177771451	177773290
chr6	72747258	72751151
chr2	23988965	23991091
chr18	77101470	77109910
chr3	145441974	145444694
chr7	29903292	29913580
chr4	116706758	116710148
chr17	26779747	26782028
chr6	119817486	119820156
chr5	32849926	32855809
chr5	21775547	21777725
chr2	121269669	121272564
chr18	35764702	35766692
chr11	4635797	4639079
chr15	77331365	77342347
chr7	82781703	82788994
chr10	84986169	84989362
chr2	25261007	25262869
chr10	81382707	81386699
chr16	59528715	59531499
chr2	161065211	161067438
chr2	70829006	70832128
chr17	84719291	84722712
chr2	59651833	59654656
chrX	101476782	101484689
chr3	30968609	30970545
chr7	145176277	145178067
chr10	37375620	37379418
chr1	118688415	118691462
chr4	101443268	101449009
chrX	134610971	134614078
chr14	14308428	14310324
chr1	91052421	91054317
chr14	77863164	77864836
chr6	84050022	84055048
chr4	150143846	150148649
chr12	108892679	108895593
chr8	122974542	122981822
chr2	117125293	117129957
chr10	121403059	121405938
chr13	9629737	9633389
chr6	83164866	83166496
chr8	83713995	83724653
chr6	120905303	120917695
chr12	69692898	69695522
chr7	127002381	127018860
chr4	117094957	117102553
chr4	96183738	96186438
chr5	102069533	102071378
chr15	98144370	98147849
chr15	83179194	83184510
chr3	52341588	52343686
chr7	44696470	44699929
chr2	90979534	90983284
chr1	92142520	92146847
chr18	36249887	36259118
chr14	62836291	62838662
chr12	99375035	99380647
chr8	44630230	44631986
chr5	109548278	109560803
chr6	33869125	33873782
chr3	67502980	67505837
chr15	34566167	34570305
chr4	135291655	135293593
chr13	21455443	21457327
chr10	75912702	75916193
chr1	181856871	181864149
chr8	94836386	94839690
chr14	64172386	64174608
chr12	84245217	84246663
chr2	173949670	173951226
chr15	55278072	55281896
chr18	7415758	7417707
chr1	163142160	163144473
chr2	81893800	81896226
chr8	26254227	26256299
chr13	21726553	21730972
chr16	33978109	33981674
chr12	72673773	72676300
chr19	8794812	8799569
chr11	119394645	119397356
chr5	139479791	139481785
chr9	20458823	20461079
chr17	14988831	14991358
chr7	122089052	122093542
chr14	24252439	24255077
chr5	45668475	45671635
chr11	6960390	6963208
chr17	26039819	26042039
chr5	137607733	137616985
chr5	23460414	23463083
chr11	113172034	113173838
chr7	24111397	24113606
chr19	39747518	39749820
chr9	109058006	109061036
chr5	124551406	124553989
chr16	94723250	94725784
chr9	65210431	65216520
chr4	45590446	45593563
chr8	20593032	20594469
chr7	28798650	28805819
chr4	11197662	11203704
chr11	69038761	69042857
chr6	97456341	97459059
chr12	19291076	19293902
chr14	120879105	120882571
chr11	3953730	3956744
chr10	121623995	121627671
chr5	73292017	73294978
chr1	161874869	161879518
chr4	3251564	3253689
chr3	18694252	18699324
chr6	38380280	38382102
chrX	103401193	103406566
chr5	31218495	31222271
chr5	142798157	142801765
chr6	82300317	82304263
chr17	88029154	88031310
chr5	140081260	140083845
chr10	121434021	121437293
chr8	87936476	87940910
chr17	65700374	65704823
chr5	115279110	115280796
chr2	92011867	92014007
chr1	164018229	164022529
chr14	79139336	79141453
chr13	44687240	44689346
chr6	115835850	115839766
chr1	119119588	119121297
chr1	125531300	125535031
chr17	86724361	86726251
chr19	11801535	11812061
chr15	79373567	79376676
chr6	40346580	40353454
chr9	7776199	7777597
chr13	65982741	65984531
chr13	95507826	95516463
chr8	124882801	124885913
chr1	93822337	93827342
chr12	80009107	80011848
chr11	97617011	97620298
chr4	45010549	45014266
chr17	45444099	45467244
chr9	108660284	108662926
chr1	179746739	179750066
chr13	25273819	25276900
chr13	74208085	74209825
chr12	59003164	59005170
chr2	105844765	105846080
chr3	147963014	147964826
chrX	75381214	75383722
chr12	76764834	76766751
chr4	124356177	124361095
chr16	32537729	32539348
chr2	166729376	166731379
chr8	33932933	33934934
chr17	74461216	74464507
chr10	4046220	4048361
chr2	172999162	173003505
chr13	97440868	97443718
chr9	107337482	107338874
chr19	5621862	5625056
chr7	45385354	45386881
chr4	53502788	53505559
chr19	41931465	41934596
chr4	147311430	147314180
chr16	87698790	87701377
chr9	73054097	73056988
chr17	5415687	5417415
chr10	67206620	67211654
chr12	69757243	69759565
chr6	93910469	93914798
chr7	102457307	102461393
chr3	153451635	153454497
chr5	74283573	74286894
chr11	101731799	101735038
chr13	97371663	97373872
chr11	77889933	77898082
chr5	140154668	140160385
chr19	42098607	42103283
chr5	28207491	28213374
chr4	106941665	106957489
chr8	27119868	27121684
chr7	89950119	89962095
chr6	85959906	85962974
chr2	24917692	24919555
chr14	76502951	76509210
chr5	118464093	118467467
chr17	27782795	27784795
chr12	83718521	83722114
chr13	112796880	112802328
chr15	36303271	36305250
chr8	123340257	123343133
chr5	145082862	145084941
chr9	61291834	61294760
chr7	66059609	66062360
chrX	134673154	134677480
chr5	30153918	30156448
chr2	6357873	6360107
chr17	56875331	56879168
chr7	131486746	131488034
chr5	110103376	110111517
chr12	39093227	39096786
chr6	122808877	122814745
chr5	137751409	137754382
chr4	135616322	135619469
chr18	60820643	60828018
chr2	61175710	61178226
chr11	78327415	78329413
chr17	83493687	83497064
chr8	126965366	126969606
chr3	87904911	87913993
chr10	83343286	83347618
chr9	60687125	60688997
chr15	82140038	82141889
chr15	78844211	78846398
chr15	93188338	93190536
chr8	121965965	121967713
chr9	21743979	21748614
chr11	120799033	120801646
chr6	108684548	108689741
chr12	101004960	101011452
chr3	153667613	153670573
chr11	34493932	34495831
chr12	87470305	87472780
chr9	118583766	118586181
chr15	65893596	65898148
chrX	12151583	12154443
chr10	62802117	62814893
chr10	41433964	41436390
chr10	67227802	67231734
chr19	42091918	42095293
chr5	124872068	124874107
chr6	52030021	52032942
chr1	131928663	131938284
chr5	140421369	140424822
chr9	110033896	110036183
chr1	156982454	156984675
chr5	25156589	25158629
chr2	145899369	145901866
chr4	149606255	149609403
chr16	18810233	18813609
chr1	151513659	151518753
chr17	13679157	13685635
chr8	25214645	25216874
chr8	3398677	3404223
chr9	37655796	37659006
chr12	83810410	83813395
chr5	23411100	23421309
chr10	95174286	95177783
chr10	78427459	78430171
chr3	10350010	10352057
chr1	172081340	172083929
chr16	45740869	45744073
chr9	107295651	107297720
chr19	37207607	37211052
chr12	105755042	105760359
chr8	117368683	117371503
chr6	125066576	125069427
chr11	23078911	23082750
chr7	30085342	30088932
chr10	8113669	8116139
chr15	37968351	37981825
chr15	100225693	100282595
chr3	51341172	51342659
chr18	64932437	64934387
chr14	47524139	47526522
chr11	35707166	35708771
chr12	84160474	84166869
chrX	75496498	75498476
chr8	83651439	83654405
chr17	15526140	15528328
chr8	72682469	72684464
chr19	32179350	32182747
chr11	77874940	77877812
chr3	100719793	100722793
chr5	92892696	92894943
chr1	93730994	93733094
chr10	117229184	117231056
chr13	56193999	56195248
chr15	76895918	76901712
chrX	100493199	100495242
chr9	64230768	64235104
chr1	88726803	88728581
chr6	128361087	128362981
chr12	75518459	75524557
chr17	66411767	66416035
chr9	37515193	37518729
chr3	37127426	37132696
chr7	41498109	41501085
chr4	150823846	150827800
chr16	36039269	36042395
chr1	193587839	193589568
chr5	23665209	23667167
chr2	121641360	121644332
chr2	94038426	94045669
chrX	38716772	38719477
chr14	16878391	16880149
chr6	108657622	108662133
chr11	88718215	88719685
chr5	27766282	27769934
chr4	82434484	82438912
chr19	43751491	43753973
chr11	29524938	29527787
chr13	92609165	92611451
chr7	141021490	141031381
chr1	93751240	93754342
chr15	9123449	9125724
chr8	87628502	87631066
chr2	51137575	51143575
chr4	132101245	132104549
chr7	42550489	42553557
chrX	101331101	101334391
chr17	26536964	26539035
chr4	141318235	141324096
chr1	173867559	173870145
chr10	89702382	89704136
chr12	38806373	38808572
chr15	68256669	68259896
chr18	37907819	37912083
chr6	88036480	88041591
chr1	88837835	88841275
chr15	62031117	62033537
chr13	55591303	55595246
chr7	4658064	4660355
chr11	74954342	74956756
chr15	98091789	98094788
chr19	39888403	39892159
chr4	57839986	57848509
chr2	33425556	33428390
chr5	23675562	23678539
chr4	106315144	106318477
chr2	134454464	134457200
chr7	109693782	109697228
chr12	83920707	83923146
chr3	79627908	79630017
chr5	36463768	36467185
chr7	29292235	29295468
chr5	33934753	33937602
chr11	20199171	20251023
chr5	135640945	135650834
chr5	108659791	108661825
chr11	79250924	79255216
chr10	128479815	128483582
chr2	154611936	154615351
chr18	42510843	42516952
chr7	126812820	126814566
chr7	89306463	89309846
chr10	120111150	120116421
chr11	116003922	116006703
chr10	84620904	84623691
chr11	50139006	50140771
chrX	73785062	73788737
chr17	23591890	23594462
chr7	4898862	4904595
chr10	40881940	40884337
chr7	35268855	35270313
chr17	34835749	34837964
chr17	6762909	6767812
chr6	67890429	67892663
chr18	35750685	35753043
chr17	29666954	29669175
chr8	69909584	69912045
chr3	40681464	40683554
chr14	25630124	25632086
chr3	153943377	153945606
chr15	76575426	76577729
chr7	43599977	43604037
chr11	115529167	115538883
chr18	37641878	37645600
chr5	3576129	3579700
chr7	143547420	143551173
chr9	25149730	25153264
chr8	14010229	14018664
chr6	39515132	39516507
chr2	136777776	136780133
chr1	58760060	58764182
chr3	89330702	89332323
chr2	17966513	17979702
chr5	142543542	142550911
chr18	25426475	25428989
chr19	11944789	11947631
chr17	6771422	6780788
chr9	31062216	31075043
chr6	53016625	53018735
chr5	123737039	123751175
chr10	91424581	91427230
chr1	91397505	91400048
chr15	53165414	53167655
chr2	31512230	31515392
chr11	68825171	68827534
chr16	32501258	32504231
chr1	150025219	150027461
chr5	137023821	137025691
chr5	129281007	129283531
chr15	64249884	64251370
chr8	71541851	71543847
chr4	48226172	48228992
chr15	85633600	85635987
chr6	72924195	72931636
chr6	128104266	128105625
chr10	58600475	58602604
chr14	70766627	70769610
chr5	110134607	110136622
chr15	45589736	45590676
chr16	87453839	87455412
chr2	59052847	59055526
chr17	4162500	4164865
chr10	77251641	77253452
chr4	132654353	132659702
chr16	11292498	11297242
chr16	90264407	90267305
chr17	26938243	26940923
chr4	77309077	77312275
chr9	20069371	20072634
chr4	125582785	125586286
chr5	100500687	100502024
chr15	79431964	79440370
chr4	57951804	57958685
chr11	97445114	97451965
chr11	87415013	87417559
chr15	24334987	24336915
chr18	38457308	38460455
chr2	144008581	144010656
chr4	44223262	44226669
chr9	122949774	122954068
chr5	32437298	32440612
chr3	27701480	27704815
chrX	103446530	103454517
chr16	17084829	17087560
chr14	27427353	27432303
chr9	75374633	75381767
chrX	85072620	85085701
chr13	98924820	98927743
chr5	3871413	3874769
chr6	94249843	94252895
chr13	119410704	119414662
chr18	68942042	68944147
chrX	79107043	79110053
chr11	12457001	12461777
chr10	20951074	20953628
chr2	29868531	29870546
chr8	20296514	20297936
chr1	191086926	191088851
chr9	123366217	123367974
chr13	95568239	95570513
chr10	4353229	4356381
chr8	3544590	3547854
chr14	47578199	47582349
chr2	92329772	92332112
chr19	17045791	17048454
chr11	88017111	88020117
chr11	11903844	11906432
chr8	111798343	111807314
chr15	76885012	76889549
chr7	64871246	64873660
chr17	3113350	3117417
chr1	46893112	46895721
chr15	102072551	102082832
chr13	119405434	119407511
chr10	35131033	35132661
chr3	123331968	123333864
chr4	142218159	142223810
chr4	89442250	89443594
chr3	103756326	103760952
chr10	41763374	41765120
chr17	90786546	90789791
chr1	51746106	51748821
chr13	51016232	51018093
chr11	4853325	4857103
chr18	32238976	32241288
chr13	99015298	99020015
chr10	34570663	34572837
chr4	45814787	45816809
chr15	93000650	93008311
chr10	8557551	8560764
chr14	19775821	19777624
chr4	137484947	137491055
chr14	13831736	13833972
chr17	56601380	56605202
chr11	97597320	97604915
chr14	59439774	59442278
chr1	171048492	171051338
chr4	75233254	75236456
chr2	141416346	141419923
chrX	101259708	101262178
chr2	33881969	33884125
chr6	61518351	61520862
chr3	103761149	103763990
chr9	45856144	45858182
chr10	117688483	117693509
chr2	59224910	59232963
chr9	108244385	108252279
chr7	41586713	41589529
chr15	25045986	25047683
chr8	93440231	93445333
chr14	11559577	11565531
chr18	47038834	47042212
chr16	4605994	4609344
chr3	101110175	101112620
chr2	30071665	30080248
chr1	43570174	43572650
chr6	148210166	148215858
chr8	104601037	104603368
chr11	86872074	86874130
chr11	97467964	97473732
chr8	63729695	63732472
chr10	78258779	78262012
chr3	19627387	19630436
chr16	19458247	19460560
chr10	82856578	82862652
chr2	70794762	70826997
chr8	69291219	69293540
chr12	117750515	117752936
chr10	95861466	95866361
chr19	30177690	30181539
chr12	35640249	35644268
chr11	115523501	115529002
chr1	22466372	22469535
chr7	110127124	110134561
chr17	81063917	81065681
chr6	89866426	89869253
chr1	34818701	34821443
chr17	71474217	71476639
chr18	34022140	34035162
chr18	60729407	60731402
chr3	94836296	94837833
chr16	17231999	17236697
chr8	105479957	105482560
chr2	52978132	52981054
chr14	122138420	122141810
chr9	7763930	7765423
chr4	115784539	115786544
chrX	137033485	137036032
chr15	25329072	25334354
chr5	31608627	31611741
chr4	137047612	137049947
chr13	44667780	44672086
chr18	77662739	77665932
chr15	14696537	14699395
chr16	11275425	11278351
chr10	54508477	54512159
chr17	27584173	27588294
chr8	13784091	13786994
chr7	4002635	4005703
chr4	27099982	27103623
chr17	31840291	31845925
chr19	42287343	42289589
chr4	109071834	109074904
chr13	4182277	4186810
chr9	53507736	53509365
chr3	116596800	116598492
chr14	55814573	55816434
chr5	129268667	129272083
chr17	5438952	5441128
chr11	106665441	106667687
chr4	108317517	108320642
chr4	137800045	137802690
chr1	179544879	179547717
chr14	13789025	13791547
chr1	173416296	173421653
chr12	99338073	99350222
chr19	14561327	14567854
chr11	101306824	101309093
chr15	81869991	81873979
chr11	23004605	23009197
chr13	58953115	58956606
chr17	34947634	34954095
chrX	103396911	103400946
chr3	96082457	96086089
chr4	40187222	40189043
chr14	19856926	19863691
chr19	43664189	43670965
chr6	54094905	54099939
chr3	94785592	94787830
chr11	17257023	17258828
chrX	13205043	13208649
chr16	30374887	30377144
chr11	74842705	74844546
chr14	8079641	8082037
chr18	38575109	38578866
chr15	76623971	76627189
chr3	94970646	94972877
chr19	41765235	41769174
chr10	62008937	62013768
chr14	48699010	48702378
chr14	39637675	39639654
chr8	44977856	44981356
chr8	79889669	79891721
chr11	16588812	16593852
chr1	85793696	85795428
chr4	152323678	152335861
chr2	100076378	100078261
chr8	60857303	60861145
chr9	21814991	21817196
chr9	14232896	14234902
chr15	19114090	19116185
chr4	118206123	118210736
chr9	32120048	32122162
chr9	72789892	72792500
chr2	20206873	20211355
chr7	106640129	106647764
chr2	30699525	30701008
chr2	60123548	60126290
chr6	149191343	149195226
chr15	73113932	73115522
chr10	80037161	80059314
chr10	81081599	81084337
chr11	78161344	78168605
chr8	94170750	94176009
chr8	44984533	44987105
chr4	127811021	127812943
chr8	111722726	111737213
chr2	168789162	168792810
chr17	23820971	23830851
chr2	154522077	154541029
chr17	3529672	3532416
chr15	10709370	10712510
chr5	116788868	116791655
chr7	42737255	42740047
chr2	68155430	68157738
chr15	102192019	102195840
chr1	65185328	65187080
chr4	109024555	109031689
chr9	70019033	70026387
chr17	87692094	87700726
chr14	8402267	8404634
chr12	86940456	86951773
chr1	45826023	45828214
chr15	79391184	79393664
chr9	72880131	72884677
chr2	59602095	59604090
chr2	155114460	155116961
chr17	21515352	21518053
chr7	101936412	101946158
chr2	168185801	168192028
chr6	46204298	46206791
chr15	39644303	39648468
chr1	102810636	102812700
chr4	57793225	57795733
chr6	120664165	120668680
chr10	8362368	8366654
chr8	70670187	70677999
chr11	50173672	50175994
chr3	94442660	94444280
chr7	43332347	43333704
chr9	6844592	6846436
chr19	37413764	37419466
chr11	97489226	97490688
chr17	87442954	87448317
chr5	110130163	110132929
chr1	77470420	77475153
chr11	88850709	88852394
chr18	36407143	36424508
chr17	24694174	24699813
chr18	5273731	5275523
chr11	9982148	9984434
chr1	66119989	66122533
chr7	30215075	30217415
chr2	30743086	30745104
chr5	27791290	27793923
chr6	149286896	149288597
chr15	96441264	96442800
chr15	90310238	90312435
chr14	69815257	69817676
chr4	132548810	132551245
chr1	136623247	136624883
chr19	45996916	45999205
chr14	31249729	31252895
chr4	148029599	148042351
chr9	77524480	77527994

## Sheet: p300KD_peaksDOWN
chr4	129722491	129726056
chr11	68789929	68791697
chr12	78869049	78872460
chr8	125517935	125524573
chr2	152789670	152796029
chr13	55713518	55715890
chr8	31110844	31113711
chr15	76796695	76798748
chr9	10539805	10542492
chr17	88541879	88543976
chr4	117834247	117837767
chr2	73825249	73828534
chr2	19371090	19372609
chr4	110309147	110315236
chr5	125425533	125427653
chr16	30187154	30189653
chr7	92739623	92744598
chr1	11746914	11750283
chr7	104224086	104228815
chr6	134918999	134921665
chr7	116294236	116297174
chr2	179493019	179495592
chr8	47317391	47325983
chr4	118197894	118200249
chr17	33662631	33675273
chr11	121705832	121708065
chr11	70509139	70511044
chr10	127286128	127288829
chr15	77225666	77228285
chr17	80202079	80208886
chr15	13093762	13096566
chr6	70805189	70806540
chr10	80387673	80389199
chr2	119111139	119115235
chr12	105811854	105815716
chr4	59878776	59884962
chr14	26593567	26596441
chr8	90952514	90957571
chr19	10168536	10171088
chr9	64169407	64180920
chr12	110348673	110350929
chr7	96060195	96063565
chr11	47638782	47641127
chr1	37863730	37866107
chr4	118214077	118219497
chr15	37080135	37083962
chr9	43082884	43087176
chr8	127994186	127995853
chr11	8540975	8550986
chr3	92814382	92817777
chr11	34429974	34432820
chr2	179520334	179523437
chr2	167467104	167469276
chr10	95459629	95463007
chr10	67481705	67483032
chr13	21855100	21868696
chr5	103655296	103656950
chr16	20609478	20612564
chr4	5510497	5513718
chr4	66900763	66902465
chr5	124261782	124264376
chr9	57815526	57822791
chr6	113699423	113701178
chr14	57518886	57521248
chr19	10181686	10184275
chr8	34075299	34081712
chr1	135257784	135262673
chr3	7999070	8008820
chr18	75318447	75320571
chr6	35525147	35527727
chr8	57731023	57735087
chr5	135165907	135171245
chr11	6136962	6139993
chr14	72502473	72504804
chr17	24129065	24130863
chr8	125558276	125559924
chr4	124821627	124828112
chr14	7905446	7908199
chr14	47707186	47711266
chr9	22379321	22392263
chr13	46685585	46704567
chr17	79002050	79005636
chr18	42539406	42548602
chr1	13657899	13662379
chr3	63822362	63825409
chr13	81238182	81240189
chr14	57914940	57916833
chr19	47192114	47194573
chr15	10460329	10479240
chr1	136173144	136175429
chr1	153499462	153503674
chr2	132683483	132694546
chr12	59059408	59062589
chr2	177833934	177838575
chr16	4776427	4778467
chr2	127206562	127209989
chr6	113739680	113741386
chr13	46668646	46669904
chr7	104215318	104223034
chr5	115629891	115631906
chr17	32303534	32314682
chr4	23624506	23627143
chr7	30614196	30616590
chr5	24683068	24690977
chr15	102385694	102422223
chr10	79765544	79768154
chr4	117188539	117191471
chr16	20650673	20652936
chr5	52832707	52835305
chr11	49201772	49205385
chr10	75753447	75755832
chr1	136465864	136467433
chr2	84836843	84838763
chr9	18961010	18963566
chr10	91060568	91062885
chr19	46803557	46808458
chr4	138322070	138324712
chr17	31261984	31268352
chr12	102728442	102733654
chr17	35145738	35150185
chr4	124799685	124803815
chr16	73095863	73097897
chr11	22459871	22462965
chr15	96177466	96182083
chr1	13649149	13651164
chr16	32498731	32500692
chr8	122103573	122105997
chr7	63907075	63916577
chr7	138152275	138155116
chr8	107451974	107454092
chr12	43695438	43697540
chr3	84576697	84578563
chr2	159011846	159014482
chr2	104841549	104844490
chr8	4434663	4438092
chr12	63112102	63114120
chr6	35203844	35206056
chr3	104226499	104228260
chr14	51087455	51091911
chr12	114066057	114068702
chr7	104242623	104245824
chr1	39291205	39293441
chr7	90133331	90135258
chr1	143786171	143790252
chr2	36135108	36137824
chr3	90253217	90255928
chr7	16129186	16130691
chr6	78248538	78250600
chr17	83988615	83991560
chr8	75193272	75196098
chr18	75492787	75496804
chr7	16354178	16378084
chr9	64933284	64934991
chr9	44113191	44115263
chr2	32904142	32905874
chr11	106992465	107003180
chr10	95308399	95316807
chr5	48502906	48505787
chr14	47295523	47301286
chr7	3191456	3197746
chr2	18018401	18020127
chr1	9544173	9549509
chr7	63935384	63938665
chr8	64768647	64771308
chrX	105874382	105876633
chr2	166049979	166053703
chr5	52144760	52148155
chr12	86835504	86839064
chr4	84221658	84226101
chr7	35544235	35547113
chr14	63510578	63513937
chr1	10876311	10881756
chr2	71606224	71608787
chr17	46437031	46439506
chrX	103978029	103983645
chr9	96211615	96214147
chr2	150361483	150363868
chr1	36041709	36045686
chr6	55060902	55063615
chr6	122778673	122781947
chr6	77049703	77051059
chr14	54441188	54444142
chr10	95413069	95418435
chr17	74523973	74530380
chr10	95511911	95517966
chr14	61142455	61144086
chr12	8920075	8924054
chr6	70823680	70825537
chr2	157451073	157452906
chr17	80713376	80716235
chr7	16294078	16298263
chr7	56071081	56072593
chr1	4853428	4859401
chrX	103983697	103989098
chr2	20175218	20178182
chr18	77762594	77764954
chr16	22136301	22142595
chr9	62804970	62815343
chr6	47293236	47295732
chr12	76365330	76369526
chr2	127829703	127832376
chr11	25752579	25754164
chr1	136219440	136221817
chr2	93868055	93870452
chr10	34315568	34318165
chr15	96234559	96237189
chr3	108084851	108090752
chr11	117960609	117970948
chr6	119846607	119849397
chr15	37284294	37292317
chr13	98455275	98457921
chr6	87041502	87043266
chr2	19656080	19657802
chr11	70522436	70527327
chr7	119850094	119853745
chr19	32955388	32959392
chr4	105163307	105166190
chr10	102368916	102374633
chr2	112283699	112285491
chr16	4614454	4620643
chr9	49749917	49753703
chr7	81330206	81332888
chr11	60431255	60446303
chr3	84824563	84829980
chr6	20617602	20622448
chr8	20557045	20558485
chr7	90144202	90147241
chr2	86351377	86353414
chr11	100680675	100683345
chr16	4538935	4545356
chr10	83695568	83698439
chr2	32661636	32662987
chr9	20491707	20494718
chr6	34558418	34561084
chr2	155070485	155075523
chr4	155204710	155210142
chr6	76973700	76975641
chr8	8638852	8640811
chr4	117111637	117116214
chr4	40729074	40732913
chr1	156217340	156218736
chr4	102589128	102590899
chr10	100163518	100165926
chr11	98035662	98037347
chr8	71495370	71500962
chr6	51523396	51525112
chr5	136197824	136200193
chr17	63143854	63146775
chr2	140188639	140191048
chr16	48497318	48498840
chr2	20720463	20728777
chr14	47301410	47309163
chr1	63172718	63174435
chr1	157479499	157481586
chr10	30767410	30769257
chr8	48109329	48111263
chr2	181655354	181657631
chr16	18392137	18397029
chr17	83465238	83471317
chr15	83231203	83233153
chr7	30619261	30623883
chr5	135148187	135150652
chr16	84800315	84803113
chr12	98703089	98705148
chr7	118840183	118845210
chr19	18628591	18632174
chr5	143547680	143549843
chr7	16284986	16288124
chr10	4315334	4342549
chr2	132700501	132703464
chr11	48797359	48810899
chr15	77244304	77247354
chr7	84604851	84607834
chr19	58571197	58573475
chr15	77219014	77223433
chr2	84676426	84679877
chr6	3342958	3345301
chr12	80167291	80170067
chr15	25364521	25366429
chr6	120347917	120350929
chr1	36842463	36848188
chr10	75897435	75900009
chr10	128425869	128428203
chr17	18517406	18525444
chr13	46013860	46016437
chr11	34313782	34316672
chr12	55631793	55633025
chr7	80910352	80918946
chr17	87684433	87689252
chr4	109130353	109133365
chr12	108798994	108802359
chr19	7327926	7336834
chr7	27301803	27313846
chr11	96972207	96982608
chr8	18905666	18907873
chr11	105949383	105951597
chr16	16300582	16311776
chr13	56114638	56117767
chr7	97370102	97373274
chr18	77932872	77934191
chr5	115348783	115350320
chr4	40701562	40705217
chr12	3870143	3874523
chr13	80920808	80923433
chr6	37935064	37940310
chr9	11439052	11443855
chr2	117048631	117052090
chr4	150047557	150050798
chr7	116297403	116303356
chr2	26297260	26301018
chr12	71293372	71299216
chr2	90969558	90978374
chr2	154472915	154478467
chr8	124271502	124274927
chr17	25940902	25942475
chr4	152005368	152011645
chr10	67283881	67289174
chr6	134577285	134580863
chr12	20261193	20266887
chr8	69748746	69751110
chr12	86819759	86828303
chr17	88596259	88598418
chr14	64439204	64441676
chr5	126103013	126105875
chr14	20680770	20683579
chr6	76983827	76985534
chr17	4993094	4994685
chr18	85501517	85505164
chr8	122921109	122935432
chr18	75463738	75466916
chr10	12908068	12911094
chr4	155650849	155656624
chr9	62789668	62793406
chr10	79959991	79962967
chr15	81598760	81602490
chr17	31557693	31560582
chr3	14444503	14448320
chr15	82568675	82571308
chr16	91825369	91828090
chr15	58139798	58148718
chr4	139247412	139253221
chr4	124072679	124074788
chr12	48510405	48513244
chr8	90860831	90863214
chr12	51997635	51999993
chr11	19956913	19974161
chr1	181621890	181625075
chr14	87391447	87394761
chr5	115150060	115160245
chr7	80026837	80031544
chr1	131881221	131894597
chr1	132330469	132332572
chr4	55341815	55343602
chr3	103681891	103684570
chr19	10136435	10138772
chr1	152766482	152768608
chr19	47052135	47053722
chr16	40615894	40618182
chr12	3185174	3188245
chr15	13210877	13213475
chr16	92300223	92302134
chr5	60006590	60008675
chr4	155694561	155714464
chr10	76446423	76448318
chr8	20549861	20551048
chr15	80947548	80953076
chr3	34069358	34078580
chr13	55129722	55131537
chr17	30033023	30035044
chr12	8640231	8641717
chr12	21461504	21464392
chr3	95621284	95627284
chr3	146812518	146813807
chr17	29562041	29564603
chr18	85872290	85873678
chr4	149797661	149801467
chr9	58671008	58673585
chr12	84284214	84286294
chr7	142046661	142049038
chr2	10333395	10336324
chrX	156710451	156712062
chr9	64119546	64126023
chr13	46281724	46283800
chr13	18039871	18041879
chr14	49127221	49133330
chr2	154854238	154858707
chr9	59352640	59354487
chr10	24830455	24839569
chr5	151693130	151694732
chr9	120455562	120457078
chr5	68312117	68314541
chr18	67789672	67791691
chr2	109941394	109944887
chr11	60174193	60178026
chr8	125998988	126001372
chr6	29433370	29437593
chr6	113725393	113727658
chr13	63552617	63557867
chr16	96147592	96150218
chr17	12976955	12982316
chr1	134529945	134531730
chr6	115696581	115699462
chr3	69003347	69007237
chr12	86828815	86835005
chr8	72267886	72273548
chr15	99676365	99679921
chr10	128415359	128418676
chr7	140834163	140836342
chr5	96208866	96211195
chr14	66295751	66298947
chr4	134835743	134841735
chr8	125697904	125702486
chr5	149182592	149184540
chr3	103014791	103016756
chr13	7168421	7171645
chr2	30480570	30482361
chr1	38867889	38870993
chr8	119949657	119951639
chr13	59466971	59470020
chr7	63599737	63602602
chrX	140455563	140459333
chr8	122375462	122378074
chr1	143818295	143822263
chr9	95520409	95524110
chr5	36795397	36798989
chr9	96704700	96707445
chr9	120101554	120103113
chr18	82619961	82622728
chr10	95353362	95358760
chr1	183387384	183390793
chr3	11562646	11564720
chr19	10523956	10526671
chr4	76036295	76037811
chr13	9103029	9109889
chr11	68810861	68813290
chr19	57354680	57360929
chr7	116442932	116445933
chr6	33247734	33250584
chr16	96845195	96847134
chr8	90868382	90871395
chr2	171542140	171543793
chr18	43291886	43293821
chr7	19608497	19611237
chr4	124052877	124056914
chr2	75652602	75665661
chr4	43029992	43032945
chr5	22615628	22618264
chr2	72991881	72998788
chr1	134607452	134622778
chr17	18138365	18139923
chr7	127756248	127759233
chr4	123551908	123557885
chr2	71498942	71500474
chr17	63175496	63177521
chr6	93872640	93875296
chr17	32315730	32324523
chr9	65326002	65328922
chr4	117577438	117582295
chr2	73026774	73029070
chr9	110189815	110194392
chr2	25978227	25980842
chr7	113058700	113061953
chr8	124282877	124286532
chr5	48325095	48326978
chr3	136703831	136705794
chr9	57560303	57562524
chr17	32374195	32381361
chr7	90546947	90548596
chr11	82173934	82176445
chr11	80052016	80058562
chr11	80030883	80033038
chr6	86535820	86538035
chr2	159417751	159419576
chr6	147475236	147476908
chr17	31032244	31034855
chr11	78114248	78116810
chr6	72320537	72325109
chr9	62221695	62223650
chr9	84239638	84242142
chr7	141171014	141174327
chr4	149307662	149308973
chr2	86389320	86391328
chr19	10197658	10199985
chrX	102570244	102573471
chr3	122273090	122275972
chr3	68637270	68638828
chr8	85510781	85515011
chr5	136178170	136181018
chr7	3236343	3239034
chr10	81408104	81417014
chr2	18133959	18135817
chr10	100278578	100280145
chr19	10218944	10220270
chr3	90362979	90365249
chr10	127303338	127305709
chr18	73613123	73614980
chr13	65111813	65114413
chr8	81892180	81895009
chr11	100727341	100730857
chr3	138040455	138043115
chr8	22410541	22412789
chr11	98717676	98719339
chr12	12986074	12988577
chr14	57650746	57653228
chr6	12607281	12609132
chr4	33980289	33982229
chr15	103224164	103249329
chr11	58051709	58060862
chr8	92741782	92744510
chr1	153530864	153534344
chr18	12102257	12104570
chr12	71051860	71054982
chr4	133895680	133905454
chr17	35546732	35550706
chr5	107873411	107876037
chr15	37261285	37265827
chr11	21249903	21263438
chrX	114335170	114337929
chr5	149169928	149171807
chr16	59566323	59568523
chr8	123823795	123826566
chr19	8849399	8852782
chr14	118551052	118552988
chr5	92697394	92699890
chr7	63896286	63898626
chr3	88640814	88649301
chr3	122278390	122280474
chr4	117914122	117917886
chr12	105732288	105736838
chr15	7529863	7532420
chr18	75117206	75119081
chrX	119619884	119623289
chr19	53017255	53025012
chr14	20693883	20698287
chr1	160386600	160389064
chr1	69866994	69868815
chr7	109628413	109631145
chrX	76173493	76176588
chr12	86786048	86788465
chr9	95496481	95501910
chr1	132849457	132852620
chr10	123195230	123196623
chr3	116747303	116751378
chr11	52012081	52013503
chr10	58321680	58324634
chr7	101859013	101871583
chr12	79033448	79036489
chr14	65822943	65827679
chr12	43210253	43214165
chr7	118845404	118857120
chr7	113180953	113182962
chr1	36864044	36866349
chr4	142059087	142062647
chr12	41565229	41567280
chrX	99331191	99333547
chr2	88436876	88438731
chr9	46149021	46152686
chr17	46159134	46162365
chr3	88424346	88426427
chrX	73929482	73932054
chr10	4258569	4294785
chr15	98890254	98892358
chr10	101582066	101584429
chr11	46054221	46057760
chr10	126904754	126906407
chr2	119249653	119252246
chr7	16312358	16316002
chr13	46735148	46737111
chr2	21390346	21394763
chr13	65204332	65206990
chr10	95321187	95325150
chr13	107032672	107037231
chr5	123074616	123076720
chr11	75457650	75464318
chr5	146891049	146894235
chr15	76615380	76621422
chr12	12839912	12841533
chr19	36831827	36834509
chr6	35251128	35255355
chr16	29654932	29660359
chr10	77587221	77592110
chr1	134454340	134456571
chr17	40933079	40936148
chr1	182179510	182185088
chr18	18943308	18948633
chr6	37868643	37873611
chr3	21664440	21666633
chr5	115478762	115480808
chr7	55998116	56000205
chr1	136229813	136232015
chr11	48833619	48834651
chr5	105697628	105704355
chr1	3548399	3550697
chr19	6361926	6371200
chr5	31253875	31256296
chr11	60158613	60164023
chr7	30649141	30651272
chr4	118220575	118224764
chr9	114662785	114665149
chr18	5009836	5017516
chr9	15304978	15320987
chr9	83568433	83569900
chr18	77717787	77727082
chr2	128816455	128819908
chr17	13742273	13744444
chr12	37658602	37661196
chr13	100698718	100701243
chr2	30716881	30719673
chr5	118352845	118356595
chr4	108326393	108332024
chr11	101776546	101781012
chrX	101427745	101436378
chr19	46843262	46846658
chr18	77129190	77133263
chr6	88083514	88086949
chr16	53291284	53293576
chr7	16879215	16881991
chr5	145213557	145216430
chr3	81099879	81104516
chr2	154864619	154909041
chr3	88770479	88773356
chr9	43019448	43022197
chr3	15254916	15257084
chr6	13852248	13855785
chr5	46004980	46007119
chr12	76369555	76372237
chr11	105149902	105151940
chr6	93603536	93608051
chr13	31914652	31917231
chr2	119801973	119805166
chr11	80207865	80210596
chr17	80251193	80258712
chr2	84737244	84745919
chr17	5091969	5093525
chr19	28648684	28651984
chr6	133952482	133954836
chr7	116990684	116993695
chr11	78446358	78449234
chr17	79062930	79064523
chr1	84766541	84776595
chr2	6402580	6404965
chr11	106035931	106038708
chr4	146496541	146500037
chr19	44692372	44693528
chr6	38144012	38146321
chr5	126579312	126580879
chr6	142344597	142346740
chr17	32264955	32272084
chr4	139195579	139200479
chr10	127743758	127748132
chr7	127678268	127680604
chr19	5832906	5853526
chr2	131180055	131181079
chr15	8747395	8751209
chr11	121518736	121522135
chr16	42769061	42771878
chr11	102183596	102186412
chr10	117151662	117153598
chr3	92916879	92918433
chr1	182162004	182165051
chr6	4115580	4117380
chr7	139280326	139282498
chr8	122952975	122955345
chr11	80059052	80062044
chr5	23736237	23742539
chr19	47177576	47178966
chr17	80709822	80711405
chr17	33585533	33587230
chr13	55290753	55300032
chr5	10187417	10191529
chr10	61373210	61376293
chr8	8606830	8611618
chr10	76926549	76928184
chr9	123528169	123529760
chr16	33367788	33371986
chr12	106173441	106176821
chr11	100304026	100309303
chr7	34245663	34248278
chr3	142759477	142761496
chr4	133838713	133842299
chr15	8732838	8735113
chr12	72647878	72653662
chr11	77900148	77908245
chr17	46588266	46589833
chr9	7911744	7916299
chr1	178290409	178292880
chr13	55166418	55168030
chr2	118618124	118621565
chr15	4348249	4350378
chr9	114708729	114711254
chr11	10336993	10339128
chr6	47918722	47922782
chr6	17748231	17750300
chr2	167047639	167052185
chr4	125131355	125139427
chr3	127837492	127838811
chr11	29069205	29070878
chr3	142373161	142376545
chr1	166120765	166144440
chr17	56255050	56257170
chr2	20392918	20395230
chr13	32800960	32802204
chr13	108296356	108298734
chr7	30586211	30588720
chr8	22612759	22614867
chr5	131176560	131178669
chr17	70792910	70795914
chr5	53464160	53472827
chr15	12845590	12850155
chr6	82649178	82651486
chr18	20760496	20770523
chr3	84813047	84815038
chr15	89475168	89479348
chr18	47473946	47476642
chr4	84228052	84230742
chr12	112163706	112165957
chr6	70792128	70793279
chr6	134543597	134547026
chr17	55998822	56000801
chr8	84892653	84894624
chr13	55508175	55513921
chr1	181149637	181152657
chr2	18515279	18517202
chr2	146920432	146922211
chr13	62381724	62383970
chr16	33876278	33880371
chr3	54721907	54728246
chr2	72967817	72971281
chr5	137626571	137642441
chr8	123847861	123852022
chr12	113109469	113117261
chr2	121999719	122003423
chr17	12020264	12022259
chr8	69018031	69020162
chr12	72840967	72846992
chr2	94145459	94147014
chr10	80104005	80106882
chr2	119235823	119243059
chr5	123793525	123796421
chr2	167077589	167080787
chr13	109608401	109614661
chr2	73775304	73776816
chr5	32609374	32619825
chr14	11961396	11967884
chr1	58651279	58653450
chr3	103277320	103279958
chr10	62821944	62876709
chr18	67204539	67206956
chr11	51994547	52006870
chr8	125692079	125694814
chr16	16991628	16997014
chr5	31177845	31182318
chr15	96209328	96211955
chr11	30181415	30188523
chr12	76303979	76309569
chr3	15053411	15058501
chr19	18669504	18678283
chr6	41556825	41559548
chr4	40217736	40222652
chr14	67762880	67765314
chr12	78839933	78844260
chr7	45588383	45596402
chr7	102024858	102027900
chr4	127196560	127202996
chr12	100167271	100169506
chr19	46084273	46087654
chr14	73573701	73577403
chr3	101568761	101572317
chr19	41994760	41998387
chr2	131159141	131161521
chr13	11915551	11918151
chr2	15048279	15050423
chr2	166971176	166975538
chr17	13844539	13846227
chr7	83877060	83881468
chr6	137486597	137490192
chr12	42523703	42527282
chr2	20518659	20524159
chr8	106134085	106135652
chr17	34602559	34606318
chr16	53663631	53665887
chr11	107475988	107487502
chr10	7613975	7621932
chr17	19486119	19487865
chr17	12995672	13011086
chr3	68978269	68980251
chr7	80773648	80787297
chr6	85431066	85434030
chr2	160873002	160873858
chr5	93351582	93354315
chr2	85036004	85040218
chr10	39649550	39651342
chr19	12789113	12798251
chr10	90778829	90780738
chr16	22074527	22077534
chr11	35947202	35952439
chr18	67929411	67933013
chr11	60829928	60832475
chr10	106003810	106008330
chr7	29400972	29407755
chr14	76009607	76011376
chr11	25775740	25777654
chr3	79180638	79182806
chr8	48176470	48182145
chr16	24442360	24444555
chr15	99122568	99124961
chr12	40444802	40446870
chr8	64831825	64835543
chr7	127587401	127590483
chr17	12982821	12995002
chr4	133630634	133633328
chr16	9130836	9134847
chr8	34906519	34908392
chr7	143005275	143016972
chr12	110538126	110542992
chr10	67175902	67183699
chr10	20284924	20287476
chr5	96038726	96040854
chr6	69657544	69658758
chr9	61384280	61387521
chr2	158798299	158802309
chr9	110176620	110179965
chr1	86420321	86422347
chr14	57654896	57659610
chr3	87476535	87481043
chr13	85142791	85144443
chr7	12976492	12981522
chr5	125439330	125444949
chr5	122306043	122308460
chr2	65783146	65785702
chr5	135184898	135190320
chr19	3766782	3770451
chr9	72529416	72537377
chr2	71741794	71752713
chr8	22822111	22825644
chr4	129368835	129387230
chr17	65587787	65590620
chr5	151407424	151410043
chr18	14653023	14658535
chr19	53015556	53017203
chr7	127020339	127026321
chr12	70967120	70971127
chr15	59601970	59604774
chr10	95058640	95060681
chr10	93211222	93216720
chr2	73791454	73793383
chr1	170202231	170205175
chr8	70253182	70256531
chr9	65255382	65258422
chr16	42779467	42783915
chr6	67880307	67884240
chr10	79982747	79989071
chr12	108178079	108181391
chr15	19622048	19623533
chr17	46327074	46329637
chr11	121847042	121849010
chr4	155537837	155542756
chr11	116703686	116707614
chr13	109650150	109653781
chr11	46058976	46060756
chr6	76377341	76380730
chr10	127331337	127334074
chr18	67369462	67370986
chr1	11465369	11468457
chr10	95325231	95328195
chr4	11121590	11124748
chr12	110530363	110536963
chr10	34184575	34188213
chr1	134465378	134467081
chr3	115886753	115889363
chr2	163016362	163019656
chr10	75516387	75519411
chr17	74687088	74690493
chr9	44881246	44882825
chr8	84458337	84461053
chr6	66464340	66466914
chr1	167241512	167244188
chr2	29059263	29062278
chr10	20165614	20168155
chr5	115089859	115093481
chr17	46110117	46112327
chr7	92872521	92876962
chr6	71896171	71898568
chr6	137751309	137755648
chr16	98080841	98083461
chr1	135216527	135219082
chr8	40644580	40656050
chr2	156735813	156739129
chr10	94425432	94426671
chr6	86396147	86398095
chr3	140470081	140472322
chr1	185202654	185205170
chr7	29236968	29239659
chr4	123918323	123919978
chr9	76694611	76696898
chr4	123562798	123567503
chr9	58747128	58749704
chr15	77140702	77143463
chr2	119661803	119663644
chr10	82240172	82241845
chr17	7523632	7525606
chr7	100426711	100428775
chr4	116072820	116077320
chr17	33948681	33956981
chr1	8924956	8927032
chr7	126143081	126151729
chr3	142764175	142766182
chr4	80872642	80876561
chr2	9955274	9957749
chr11	98951452	98956782
chr18	3177687	3180302
chr10	75634604	75637521
chr2	32002485	32013002
chr15	98517097	98535361
chr18	67296293	67305422
chr10	26957414	26960039
chr1	170695665	170697565
chr1	84639595	84641814
chr7	141167625	141169501
chr9	44890078	44892336
chr3	81056942	81059750
chr17	80726363	80730491
chr1	135501275	135502884
chr7	129133274	129135417
chr7	89967044	89983123
chr19	10201385	10205289
chr6	141599333	141602467
chr19	38486945	38489178
chr2	23455407	23459463
chr18	4580520	4582864
chrX	155337333	155339092
chr5	76287529	76290390
chr8	72989168	72992233
chr19	57893879	57895495
chr8	91881910	91885488
chr1	152572383	152574630
chr17	33682855	33686257
chr16	22096247	22099232
chr15	96183808	96186136
chr2	166055766	166062963
chr3	95262047	95266601
chr17	84496614	84498184
chr17	83506847	83509636
chr13	109638663	109648989
chr12	99401329	99403524
chr2	32783313	32785078
chr13	100717593	100732096
chr4	53325949	53328692
chr2	118658121	118660841
chr17	26006045	26011030
chr4	117285664	117290720
chr1	7043875	7049690
chr13	104909350	104918140
chr9	53383643	53386092
chr10	34205643	34209230
chr3	130693889	130696410
chr11	51583243	51586311
chr19	18645442	18647628
chr19	12197541	12201385
chr3	52293578	52298128
chr17	87105987	87107525
chr7	45370307	45376824
chr2	156171202	156181669
chr5	120750212	120752489
chr19	27901836	27907455
chr2	172298944	172301119
chr19	38052946	38076482
chr3	96726642	96728867
chr1	54995245	54997722
chr17	88158574	88161618
chr4	41759152	41760922
chr7	97798225	97810455
chr16	35887081	35889840
chr3	21727197	21729412
chr14	78207271	78209021
chr12	76286772	76290465
chr2	32690203	32692828
chr2	87513917	87517689
chr9	8767631	8771472
chr1	165628882	165630974
chr7	17025409	17028893
chr12	102705152	102716935
chr9	67235840	67238239
chr6	31369698	31373392
chr19	56587523	56589527
chr3	103306634	103310923
chr12	86462584	86519155
chr17	25984603	25987013
chr8	89065756	89069528
chr9	45360310	45364318
chr2	113439613	113442237
chr8	4323431	4326559
chr7	127508741	127519408
chr12	104262012	104264337
chr1	37889494	37891237
chr7	93150515	93154133
chr4	139621503	139623666
chr1	171094107	171098806
chr8	85520284	85530227
chr7	133703268	133704490
chr4	138792007	138798041
chr6	43664653	43667133
chr1	136591095	136599395
chr11	114871676	114876065
chr4	41135526	41138986
chr15	51852363	51855773
chr13	64420036	64423073
chr8	97180890	97184606
chr16	71884290	71887573
chr4	136206299	136208044
chr8	90901566	90910994
chr18	75248460	75253094
chrX	103340682	103342757
chr7	81182278	81184359
chr7	105751112	105752655
chr1	193507227	193512427
chr10	122983847	122987978
chr13	53376338	53378265
chr11	86505058	86509460
chr14	75283318	75285524
chr8	48578257	48580773
chr2	112037298	112039563
chr5	114804698	114807374
chr11	62659627	62662785
chr10	120161487	120174567
chr2	43363705	43369348
chr15	79050758	79053342
chr12	43919128	43921637
chr19	10128593	10130943
chr13	48877379	48880030
chr5	121811335	121815391
chr8	71271385	71272616
chr1	182038935	182042320
chr15	36173385	36175079
chrX	159509341	159511945
chrX	52631229	52634419
chr1	41139568	41141190
chr3	69720676	69728236
chr5	118562994	118564927
chr12	13247783	13250137
chr4	56050903	56053055
chr14	9668922	9673192
chr1	96871366	96877527
chr6	4902000	4904873
chr1	59480123	59489828
chr6	44203014	44206340
chr10	82875255	82877123
chr11	83488342	83494764
chr10	68095709	68102981
chr14	49170270	49172569
chr6	149074025	149076231
chr5	96556997	96560295
chr18	30372381	30376965
chr10	12790831	12794004
chr18	12018202	12021802
chr4	109883371	109886711
chr11	52108050	52110251
chr15	99651638	99654927
chrX	150744372	150746529
chr14	7806995	7811127
chr2	154665009	154666917
chr6	5097207	5100447
chr7	16411028	16417707
chr11	52065140	52066633
chr7	73478437	73483622
chr4	139682836	139684994
chr5	118667034	118669533
chr12	8498393	8501169
chr11	3945657	3949062
chr8	71921606	71924477
chrX	111078595	111081002
chr10	3972188	3979889
chr7	113141293	113143780
chr2	131174784	131176903
chr13	58194294	58196475
chr17	5088249	5090745
chr12	71168924	71172629
chr2	65546780	65548480
chr6	51474484	51482043
chr16	53966903	53969272
chr17	45693990	45697822
chr2	166904653	166908075
chr15	9972185	9974424
chr9	15275775	15281404
chr2	157588547	157597916
chr11	115812543	115814177
chr4	40756510	40758496
chr2	167460232	167462096
chr4	114985549	114988525
chr7	95479287	95481741
chr6	125576535	125580007
chr2	72960091	72967049
chr4	155559840	155563488
chr12	10736701	10739922
chr16	78559738	78564475
chr6	113481689	113491681
chr2	131795108	131798377
chr2	119841272	119847832
chr12	71347572	71352361
chr7	27837478	27841594
chr18	77492026	77494724
chr10	90136384	90139029
chr8	127883889	127886378
chr8	70636940	70640059
chr1	16115404	16117158
chr2	145785377	145787384
chr5	131488360	131496019
chr12	12923827	12932229
chr13	23496996	23504215
chr12	113145590	113149694
chr11	72206360	72208662
chr3	96423672	96424847
chr2	156546669	156548950
chr8	72442510	72445119
chr4	129701212	129704734
chr4	118137118	118139138
chr11	60535384	60541024
chr10	127062333	127071538
chr2	149906101	149908065
chr1	36009965	36020804
chr9	62796801	62803650
chr9	18077260	18080643
chr12	51870554	51871904
chr1	17206568	17208849
chr11	29046762	29049948
chr19	10940042	10942102
chr3	58591069	58594830
chr6	20625673	20628195
chr8	69394392	69396788
chr7	30006144	30014019
chr7	25315076	25319495
chr14	34500821	34502364
chr5	21783347	21788410
chr3	19220205	19223169
chr10	83556727	83559129
chr18	60770517	60780539
chr9	64389008	64391501
chr5	115473483	115477767
chr3	109567355	109570047
chr6	145092153	145095782
chr9	11379886	11381955
chr14	34302012	34305031
chr7	129590981	129593144
chr12	12895860	12900177
chr5	123056889	123059526
chr8	106514289	106518869
chr8	70658733	70661448
chr2	131189392	131191640
chr19	41991050	41994050
chr9	75564313	75566121
chr17	65583079	65584930
chr1	167277803	167281228
chr10	37550501	37553327
chr2	35612583	35616625
chr4	40785709	40787413
chr1	72221329	72223541
chr16	94523491	94528289
chr16	95765500	95770256
chr17	14942290	14945981
chr1	41389236	41391454
chr4	133138538	133145782
chr1	59940765	59943250
chr8	17887265	17890399
chr3	14189968	14192822
chr17	80459083	80464289
chr3	157945896	157950546
chr10	18435947	18438679
chr11	8551031	8560775
chr11	20068790	20071145
chr7	141369803	141374989
chr3	7577638	7581259
chr1	150440909	150446629
chr10	12456173	12458409
chr10	127265857	127271698
chr6	71292087	71294904
chr11	6403968	6424461
chr7	56048879	56051527
chr1	72165281	72169674
chr8	84911892	84916791
chr7	127871713	127873680
chr18	67722838	67727306
chr19	12462623	12465742
chr9	35209637	35213546
chr4	136449580	136452680
chr2	150908499	150910795
chr7	7149533	7151752
chr7	98155678	98160565
chr16	57541493	57545197
chr15	55089639	55091605
chr7	85541168	85544380
chr19	11993067	11996368
chr11	98939783	98947058
chr17	57009664	57013338
chr13	100102547	100104851
chr1	12576408	12578067
chr10	128524053	128527005
chr1	11095191	11098401
chr3	84874498	84875996
chr4	119101855	119107487
chr4	139591888	139594900
chr14	47679076	47680947
chr8	107001753	107003919
chr9	108346698	108348625
chr12	51856419	51859657
chr10	95484204	95486676
chr17	26588719	26604392
chr10	60163660	60167797
chr9	114698781	114701622
chr5	107970385	107973840
chr9	106852087	106853984
chr8	70629302	70633153
chr10	17235926	17239665
chr10	67217849	67226848
chr10	3190695	3193504
chrX	58617529	58619877
chr6	113695089	113697095
chr9	58580808	58583613
chr15	39617417	39619617
chr8	71590734	71593538
chr16	36673666	36676804
chr9	110528165	110532874
chr19	6946000	6949169
chr1	182158715	182160952
chr1	8578929	8585063
chr7	30550722	30554018
chr8	95814948	95819253
chr11	75678809	75682078
chr2	19017239	19018560
chr17	47989247	47991113
chr6	70843223	70844592
chr14	67862923	67868668
chr6	146621722	146623569
chr2	93784605	93786421
chr5	108119822	108122657
chr16	43888398	43891238
chr9	95508539	95514315
chr6	122490419	122494544
chr10	82843153	82845076
chr10	25028368	25030686
chr2	20990721	20992659
chr16	93828644	93842076
chr5	29733661	29741847
chr18	20938719	20951055
chr2	121954797	121959409
chr9	13824759	13830334
chr4	148978006	148980828
chr17	80797639	80804042
chr13	114270732	114272909
chr7	27171887	27175315
chr4	117209961	117213463
chr1	140244688	140246765
chr7	80125116	80133242
chr6	31636904	31639351
chr6	79400192	79402494
chr1	136414050	136417998
chr2	157099910	157101348
chr1	14420105	14422448
chr16	31358317	31360116
chr1	15834011	15837015
chr5	115181087	115183310
chrX	37109129	37110915
chr8	121578930	121581909
chr11	50915112	50916827
chr5	21243639	21246537
chr13	90087990	90091484
chr11	16950213	16952246
chr12	76961021	76963700
chr5	108058343	108116516
chrX	73680951	73687805
chr6	111485904	111489696
chr14	78536489	78539740
chr14	120923892	120932287
chr4	118178359	118181793
chr10	68090519	68094733
chr3	30721288	30726103
chr19	14784516	14786869
chr7	130689536	130695053
chr5	145279933	145282407
chr10	67067805	67071029
chr4	155181566	155196875
chr8	120508210	120514486
chrX	117315426	117317992
chr1	135404538	135407478
chr14	122340904	122344270
chr9	11376983	11379402
chr2	91010213	91018444
chr8	108721158	108727370
chr3	25005044	25008692
chr13	113854109	113866225
chr8	107593010	107596714
chr10	30770661	30775582
chr16	3999144	4001322
chr7	126215937	126219297
chr9	43002623	43005055
chr7	116285209	116290381
chr2	162930175	162934343
chrX	110537106	110539265
chr2	152312353	152317233
chr8	110604141	110607303
chr8	105682928	105687103
chr5	100414483	100425644
chr4	119402241	119405286
chr15	10693121	10699089
chr17	78935662	78938268
chr18	34813748	34816664
chr15	37001657	37013081
chr18	90578231	90582252
chr11	43384707	43386123
chr5	19153166	19156158
chr8	34107492	34109818
chr17	24130937	24137810
chr19	8755683	8759439
chr19	32959487	32961568
chr16	43572890	43576170
chr13	48490108	48492142
chr11	74548004	74549854
chr8	121839544	121846890
chr13	29648821	29650818
chr1	9938519	9945228
chr15	75928545	75930303
chr13	59684730	59686181
chr1	10799370	10801497
chr11	25993213	25994695
chr2	32869071	32872938
chr9	108792310	108794295
chr12	37078937	37081820
chr15	98548730	98551269
chr17	67693598	67695536
chr3	13249945	13251773
chr8	82771887	82775171
chr3	137937849	137939671
chr3	104788537	104791386
chr3	87630671	87632238
chr2	146548227	146550382
chrX	134584509	134590967
chr2	177842557	177844732
chr4	155733229	155734917
chr12	24723056	24725080
chr14	67971266	67974172
chr1	100873073	100875686
chr12	100106770	100111884
chr11	30318828	30320644
chr15	76349183	76352297
chr15	77148710	77155003
chr9	114398832	114401906
chr15	44425802	44429437
chr2	30091837	30093800
chr4	105907219	105909529
chr3	116006192	116008798
chr17	74716740	74718842
chr5	124481332	124485165
chr2	164792959	164795505
chr1	136468433	136475231
chr15	30070850	30075097
chr8	34814323	34817191
chr19	25485014	25490810
chr8	107132375	107134958
chr4	140970959	140973093
chr7	28348890	28358780
chr3	108432159	108435448
chr11	103448694	103452319
chr2	129172584	129175062
chr2	152009908	152017267
chrX	8007150	8010250
chr6	134514696	134518145
chr18	67505690	67508150
chr7	80533812	80536509
chr6	30456324	30458049
chr12	31723972	31730480
chr9	63419747	63421770
chr11	115483367	115486527
chr8	70912513	70915902
chr16	35950287	35952939
chr9	25304467	25306441
chr8	122509934	122531102
chr14	112474496	112476730
chr19	14546803	14552340
chr13	55220698	55235613
chr6	66539138	66541207
chr6	38564003	38565881
chr5	34436655	34442491
chr4	107176646	107184223
chr2	5674968	5677679
chr9	4807399	4808702
chr7	90474892	90476514
chr11	72686688	72692437
chr16	48430482	48438140
chr18	75292756	75296273
chr1	4880294	4884070
chr8	107094602	107097487
chr11	105156136	105158123
chr2	80616188	80618317
chr11	53757850	53761617
chr3	95083097	95089888
chr6	137734244	137736878
chr9	57081401	57086366
chr9	120125137	120135305
chr13	109598969	109602579
chr14	108233045	108234365
chr8	70864672	70867090
chr2	26350442	26352743
chr11	83230801	83236040
chr18	37855320	37863913
chr11	60453823	60455717
chr8	124756248	124757506
chr11	95875061	95876921
chr9	119973339	119980024
chr7	84688530	84690043
chr12	85342673	85344625
chr1	106444823	106446851
chr5	20602562	20605201
chr5	114792304	114796449
chr2	30122876	30126278
chr4	130650187	130732882
chr12	41725341	41732592
chr3	91028901	91031692
chr19	16644634	16646711
chr3	22073686	22076471
chr2	10363069	10366309
chr1	171099562	171104292
chr5	109688281	109692693
chr2	19160015	19162563
chr3	8244393	8247176
chr3	87190753	87197781
chr14	120305696	120310090
chrY	1285223	1287065
chr3	96068314	96071727
chr3	87657269	87661096
chr15	12832304	12833982
chr5	76320464	76323353
chr15	39300666	39302586
chr14	63177535	63179570
chr8	61487155	61488808
chr7	55960856	55963836
chr9	78357956	78366982
chr11	78260941	78263743
chr7	16397989	16409412
chr7	113183495	113188034
chr17	71623968	71628720
chr10	121497496	121502785
chr10	83542992	83545237
chr4	74230308	74232114
chr5	116023103	116025864
chr6	72769025	72771444
chr2	129175356	129182928
chr17	13853115	13857005
chr1	36444486	36446783
chr11	107315220	107321508
chr17	31056525	31058597
chrX	7647432	7651248
chr17	26544221	26555595
chr17	31246018	31248544
chr4	101656780	101658449
chr7	96198036	96199174
chr11	80125803	80144737
chr2	150635001	150639317
chr3	41097926	41101234
chr16	31387431	31390328
chr5	66150497	66152428
chr3	115688733	115691317
chr13	111904271	111906538
chr18	44895459	44900788
chr18	61175455	61178313
chr2	84825601	84828334
chr1	180910497	180912449
chr2	119816981	119819686
chr2	157486427	157487818
chr8	105969978	105975938
chrX	105956255	105958541
chr10	77124581	77126439
chr2	32258740	32261331
chrX	152642488	152648011
chr17	83511765	83515549
chr2	29709891	29718734
chr13	97273998	97277989
chr7	55967663	55969526
chr3	17488783	17490951
chr12	3779848	3782746
chr6	108701623	108711034
chr10	40299372	40303370
chr9	57432633	57434918
chr14	55090818	55092795
chr19	57575979	57578329
chr11	117313813	117323271
chr18	53196334	53199741
chr1	55162156	55164734
chrX	68511235	68513480
chr5	3942034	3944900
chr2	167070625	167076201
chr9	93296927	93298531
chr8	105101542	105104026
chr7	18745876	18752122
chr7	63924468	63928703
chr19	4827223	4830203
chr8	122955377	122957880
chr1	7050386	7053970
chr9	99129256	99135350
chr9	10229959	10232792
chr2	91525522	91528485
chr12	41273138	41274724
chr2	170119908	170123664
chr11	80094974	80107004
chrX	123148657	123150365
chr15	78863076	78865332
chr3	62937625	62939947
chr19	46833363	46841202
chr14	120285887	120288244
chr15	76379240	76381743
chr13	55702226	55706781
chr2	152342400	152352427
chr17	79132735	79137585
chr2	154519804	154521941
chr2	156785561	156787969
chr14	12298264	12300432
chr1	167268013	167273149
chr13	8477816	8479950
chr1	65117539	65119680
chr4	44850750	44853420
chr16	34689741	34693629
chr11	30787405	30790265
chr8	123982904	123984951
chr2	20687258	20696103
chr16	30558242	30563204
chr16	91028179	91031637
chr10	86337347	86340499
chr15	59982810	59985037
chr6	5031470	5034977
chr7	118239195	118241145
chr15	102469127	102490916
chr9	123957608	123960015
chr13	105238373	105241056
chr9	84501254	84504731
chr8	72407375	72411894
chr8	128684252	128687663
chr11	102575365	102585210
chr14	65342120	65345255
chr4	42995959	43001831
chr14	43125680	43127445
chr13	43179808	43189478
chr5	139337530	139339440
chr16	96123231	96129257
chr1	72224567	72231857
chr6	92825821	92828951
chr4	108117457	108119887
chr12	12798495	12799945
chr13	58127452	58128494
chr11	87736017	87738616
chr9	48493819	48497047
chr3	146768215	146771545
chr3	15097468	15099918
chr13	40895840	40901534
chr2	119674050	119676048
chr9	49364597	49367117
chr2	69535278	69537785
chr3	27140850	27157970
chr19	47016880	47020910
chr18	3839775	3842314
chr13	22991005	22994609
chr18	68139694	68141448
chr11	44766339	44768692
chr17	62108183	62113145
chr9	25848336	25855648
chr2	63550241	63552721
chr1	55017206	55032280
chr11	97754693	97757396
chr4	135919635	135921911
chr1	72253153	72256854
chr9	13748020	13750578
chr16	35796382	35803998
chr6	37841939	37844883
chr5	90363863	90368111
chr2	127224106	127225439
chr1	11349676	11353032
chr6	91664940	91670954
chr8	57764310	57768264
chr17	46551303	46554074
chr7	104256307	104257910
chr5	100516994	100519848
chr3	83878512	83881394
chr4	42985517	42992336
chr2	121447175	121454992
chr15	97367330	97386736
chr8	107137736	107142734
chr4	152289605	152291954
chr5	124530132	124533464
chr8	90669001	90672338
chr3	72857288	72860856
chr2	30051161	30053510
chr11	45954614	45956083
chr19	14462857	14471252
chr15	76541815	76545814
chr15	77050934	77062814
chr13	63322931	63326256
chr14	56666491	56672627
chr7	45507593	45511429
chr7	90005856	90008397
chr5	115636452	115638571
chr12	24497606	24499052
chr7	133575915	133578218
chr5	29433755	29436000
chr12	80222181	80230606
chr17	28780303	28783010
chr16	38602486	38604490
chr8	39115793	39119839
chr17	32808788	32811987
chr6	51922895	51929079
chr16	48421702	48423643
chr17	13555330	13557370
chr2	127251062	127253251
chr5	67632270	67635057
chr4	34555686	34562156
chr15	101227420	101229027
chr1	35849685	35851688
chr3	19309438	19311370
chr4	40977443	40980231
chr12	110601346	110605258
chr8	20995637	20998422
chr9	110050220	110055214
chr16	37537789	37541223
chr11	97409954	97417698
chr9	64959330	64962124
chr3	94659090	94660298
chr5	66529458	66531531
chr18	3592393	3594795
chr9	90832934	90835582
chr2	32646096	32648028
chr14	47366841	47368798
chr7	109703113	109705292
chr8	8654767	8657582
chr16	17450563	17461095
chr19	12004137	12007176
chr11	108908932	108912577
chr12	102718491	102727655
chr16	96096912	96098926
chr12	41023288	41025494
chr2	122377024	122378946
chr11	8657309	8661791
chr11	34111294	34114359
chr7	143294010	143297606
chr3	108209533	108211732
chr3	107306746	107308556
chr9	84843306	84845322
chr11	20080066	20082714
chr13	19568407	19572070
chr4	117589703	117592593
chr2	32553775	32556608
chr1	90885148	90893394
chr10	75846095	75852774
chr3	130050997	130053347
chr1	10036613	10040784
chr17	74591772	74593995
chr4	117133828	117140481
chr14	47698387	47700298
chr3	48122473	48125276
chr6	44209789	44213083
chr11	102167611	102169939
chr1	138179079	138181348
chr5	131513717	131516993
chr5	145222110	145224535
chr9	114687131	114696116
chr10	96720102	96723258
chr1	6446632	6450585
chr10	22583037	22584548
chr17	30824861	30827815
chr10	95500685	95502519
chr17	21367213	21368535
chr10	24861972	24865675
chr11	81831123	81834041
chr17	29599501	29600986
chr10	6132843	6135617
chr16	42574106	42577998
chr8	71608910	71612408
chr19	36956919	36961726
chr12	41385306	41389202
chr5	113734008	113736160
chr7	42641724	42643941
chr1	106563606	106566597
chr3	139030131	139040304
chr4	147230289	147237749
chr8	105294866	105307047
chr8	123990277	123997594
chrX	7999868	8003473
chr2	86194731	86197241
chr11	96711412	96715512
chr1	152897869	152905654
chr15	15616452	15619616
chr3	88705448	88710466
chr2	152857314	152866803
chr8	8649065	8651114
chr7	35801428	35803322
chr3	126463074	126465552
chr13	105255730	105258507
chrX	165002004	165003814
chr17	23562769	23565595
chr14	92862081	92864315
chr4	41133808	41135470
chr4	32676475	32678905
chr3	61815703	61818442
chr2	31453282	31455411
chr5	143511327	143522578
chr6	13746761	13750211
chr14	32512560	32514532
chr12	80243615	80247499
chr7	43077211	43078907
chrX	52960958	52962940
chr2	168755210	168770691
chr11	52482627	52485400
chr1	133917042	133918798
chr19	60781323	60792271
chr9	60868690	60870621
chr4	142051719	142055649
chr11	22905697	22907501
chr13	63523780	63525935
chr1	184023050	184025417
chr8	122916587	122920406
chr17	82198994	82200504
chr12	71001344	71008996
chr2	6376682	6378883
chr9	99146349	99148705
chr8	106069170	106070904
chr18	36677980	36680835
chr17	83545031	83548461
chr11	106896342	106898420
chr7	3684682	3686554
chr5	81518285	81521069
chr2	73036697	73039866
chr15	16974795	16977386
chr16	33453337	33457266
chr18	38427187	38430364
chr10	22158599	22161320
chr1	84812930	84819075
chr3	21797270	21799519
chr2	103780878	103799215
chr2	127586588	127588586
chr19	3531347	3539834
chr7	73483941	73487534
chr6	146629534	146637689
chrX	74392238	74393791
chr9	50766763	50769698
chr8	111707488	111710904
chr6	29627948	29629659
chr8	69893127	69896814
chr17	27553309	27563017
chr4	139613987	139617759
chr17	84003022	84005274
chr13	19611505	19613529
chr1	130461937	130463637
chr7	130897319	130901899
chr8	116571903	116574505
chr12	16475840	16478697
chr17	3459474	3462058
chr14	13913445	13915721
chr15	95826389	95831459
chr7	98187863	98191112
chr11	69978906	69981441
chr11	51613645	51617029
chr2	91201335	91203980
chr13	55569557	55572940
chr9	21468363	21470328
chr6	83077251	83079235
chr12	71813187	71814594
chr12	106045260	106047503
chr18	17281345	17283859
chr9	109870099	109879790
chr6	86456942	86459068
chr6	136488253	136493726
chr15	80231317	80235667
chr2	110010908	110013306
chr15	27218628	27220463
chr6	141583817	141585098
chr6	124936313	124941553
chr2	117173843	117178177
chr6	5016699	5024077
chr2	5356066	5358410
chr8	126437957	126439688
chr11	80395417	80403369
chr17	56259716	56262928
chr10	75565100	75567688
chr9	64016803	64019124
chr17	29454909	29470055
chr7	37553420	37556952
chr5	134930993	134934317
chr2	60047984	60054084
chr9	10268557	10270662
chr8	70644295	70654462
chr1	71095989	71098953
chr17	24420248	24425312
chr11	23313298	23315132
chr15	56419607	56421827
chr2	30086239	30089418
chr3	96553995	96567255
chr5	66209120	66210552
chr8	22421332	22432180
chr3	65645058	65661235
chr4	149156197	149159921
chr1	153287190	153289588
chr12	86141506	86143540
chr3	57557932	57560161
chr10	81570700	81572141
chr9	40412011	40416116
chr18	76593698	76597072
chr17	74485999	74488409
chr2	170189591	170198836
chr12	39887208	39890145
chr2	131151137	131153890
chr5	123928745	123931598
chr1	64689489	64690745
chr19	32388466	32390614
chr17	12154743	12166248
chr2	5713350	5716744
chr13	64274678	64276795
chr3	93013799	93016649
chr10	28526084	28527280
chr7	116203820	116208138
chr10	63428974	63430981
chr11	32677824	32683340
chr6	115335285	115337467
chr16	13736217	13759041
chr11	28733907	28736385
chr5	136000481	136004308
chr17	88628434	88631383
chr17	56268416	56270215
chr8	107610051	107611864
chr7	139212107	139214208
chr13	55021900	55023787
chr1	128265097	128270485
chr7	25187102	25193411
chr7	64390999	64393561
chr10	128419209	128422960
chr4	134832572	134835728
chrX	117297379	117301678
chr2	52110460	52118874
chrX	162847773	162850178
chr17	3504636	3507563
chr19	60865841	60867308
chr13	65215104	65219101
chr2	30593948	30596522
chr14	57523247	57525156
chr6	72466727	72469153
chr5	29778294	29783955
chr7	45812700	45814397
chr19	45207154	45210195
chr5	135368855	135370486
chr11	30790945	30794728
chr15	101163222	101165695
chr12	69203101	69205191
chr16	8635546	8639068
chr10	75641833	75652813
chr5	119678270	119683674
chr8	122937455	122948539
chr8	117797073	117802902
chr10	87447107	87448885
chr19	4324857	4336338
chr6	66942589	66945145
chr11	106635369	106640517
chr8	23247192	23252217
chr5	122466465	122471827
chr5	93092269	93094832
chr18	78972025	78974181
chr1	9441885	9443972
chr15	3675313	3679849
chr16	78488838	78493442
chr8	125664431	125667185
chr19	39156331	39157946
chr10	4120080	4127878
chr5	124538719	124540772
chr1	55128813	55134767
chrX	162447162	162449277
chr11	69018879	69020328
chr2	73002898	73006258
chr10	84684493	84687821
chr18	35466731	35469656
chr16	20720463	20725382
chr14	45733594	45736482
chr5	134619637	134622043
chr8	31148709	31151607
chr3	101710843	101716731
chr4	129212858	129224493
chr2	32774608	32776793
chr17	29164421	29166952
chr2	175109247	175111286
chr4	55397848	55399391
chr19	23692082	23695265
chr10	84699811	84701782
chr6	72758113	72766538
chr4	135925212	135928465
chr7	140838344	140842487
chr1	30866797	30869334
chr11	88024388	88033365
chr18	30119180	30124793
chr8	48544315	48545810
chr3	107821986	107824985
chr2	166417659	166419814
chr10	85208403	85211460
chr5	122227374	122230342
chr16	4623275	4627576
chr3	66291946	66293355
chr7	34545852	34547952
chr11	18955657	18959472
chr6	51378741	51380342
chr8	40961922	40965469
chr6	40324287	40326638
chr2	27738846	27741444
chr15	76476169	76479128
chr4	52058853	52061609
chr1	153589281	153591702
chr6	137737610	137743893
chr17	13654457	13661395
chr9	35494660	35496467
chr5	122144988	122150966
chr15	96456022	96460776
chr3	20117795	20120850
chr9	75439653	75442703
chr6	39890098	39892020
chr18	43724203	43726415
chr7	123174709	123178210
chr1	71086046	71087307
chr6	113603840	113605994
chr13	38123022	38124765
chr17	24894159	24897583
chr8	60734935	60738227
chr5	92773240	92775732
chr4	117116259	117129831
chr7	80832260	80834734
chr4	127076086	127078631
chr5	29198213	29201434
chr5	9754827	9757322
chr15	22083499	22085524
chrX	103480878	103482822
chr12	71368504	71370458
chr4	113760852	113762665
chr8	85467230	85475599
chr13	31670212	31672529
chr5	12870895	12875572
chr7	98654637	98658378
chr14	47531836	47534247
chr16	33965550	33967974
chr17	35665559	35668562
chr9	65660120	65664947
chr2	29879161	29881221
chr13	51139336	51141514
chr6	30459149	30461848
chr4	41740118	41741782
chr6	86295238	86298326
chr11	121923882	121926600
chr11	43651920	43654251
chr5	31595152	31598325
chr8	111610952	111614425
chr17	22865693	22867767
chr13	62242609	62246628
chr4	135305177	135310974
chr12	32818629	32827659
chr7	102221333	102223980
chr10	68540934	68542646
chr3	96157626	96162646
chr3	95756929	95759872
chr18	42553354	42557595
chr17	46621666	46627024
chr16	12959430	12962368
chr10	20219579	20222586
chr14	47350111	47352225
chr13	62267129	62269518
chr8	83576270	83579203
chr10	84706777	84709186
chr17	35961529	35966385
chr15	99043836	99046089
chr7	25296839	25299023
chr14	67187938	67189736
chr9	58237376	58259558
chr11	63951817	63958014
chr6	48031886	48033673
chr19	47704290	47706753
chr2	21459625	21461868
chr17	82439668	82442053
chr10	12913893	12919667
chr11	101588332	101591974
chr9	21345809	21348348
chr7	37466136	37467968
chr17	24880452	24882844
chr4	55453896	55458589
chr11	4122322	4124355
chr8	80862333	80864567
chr3	93408621	93413535
chr8	69805349	69809087
chr5	13613612	13616437
chr18	36800356	36804136
chr9	31026324	31034390
chr7	102158923	102163373
chr12	3122087	3129118
chr17	34542544	34544529
chr14	72843976	72849371
chr16	12806651	12808606
chr8	70583634	70585998
chr2	32960531	32968328
chr3	83968494	83970804
chr3	22169598	22173475
chr8	83572895	83575199
chr2	113828676	113830646
chr17	28809476	28810884
chr6	51457905	51474301
[truncated: 656 more rows]
