# Supplementary material for: Differential contribution of p300 and CBP to regulatory element acetylation in mESCs
Source: BMC Mol Cell Biol. 2020 Jul 20;21:55. doi: 10.1186/s12860-020-00296-9 (PMC7370441; doi:10.1186/s12860-020-00296-9)
Supplement: Supplementary file 10 — Additional file 10. [file 12860_2020_296_MOESM10_ESM.xlsx]

## Sheet: p300KD Upregulated Genes
gene_name	baseMean	log2FoldChange	lfcSE	stat	pvalue	padj	geneid
ENSMUSG00000032125.16	460.133	4.23412	0.171205	24.7313	4.93299e-135	2.16778e-132	Robo4
ENSMUSG00000026726.10	1218.87	3.45492	0.213935	16.1494	1.14684e-58	1.17052e-56	Cubn
ENSMUSG00000022469.13	536.296	3.44885	0.141515	24.3709	3.48144e-131	1.37691e-128	Rapgef3
ENSMUSG00000053129.5	200.97	3.43357	0.210648	16.3001	9.8573e-60	1.03962e-57	Gsx1
ENSMUSG00000020077.11	176.093	3.28796	0.222138	14.8014	1.43461e-49	1.21367e-47	Srgn
ENSMUSG00000029231.12	275.851	3.22439	0.183121	17.608	2.13797e-69	2.9411e-67	Pdgfra
ENSMUSG00000022237.13	277.579	3.13655	0.181205	17.3094	3.99468e-67	5.17998e-65	Ankrd33b
ENSMUSG00000030310.8	767.27	3.1309	0.120372	26.0102	3.79816e-149	2.14596e-146	Slc6a1
ENSMUSG00000030208.12	1730.52	3.08489	0.0799353	38.5923	0	0	Emp1
ENSMUSG00000000938.11	154.685	2.92547	0.219019	13.3571	1.07636e-40	7.27691e-39	Hoxa10
ENSMUSG00000019944.11	206.375	2.76692	0.194611	14.2177	7.11424e-46	5.57165e-44	Rhobtb1
ENSMUSG00000001946.10	207.501	2.7408	0.193149	14.1901	1.05492e-45	8.22113e-44	Esam
ENSMUSG00000005836.8	207.868	2.6612	0.190521	13.968	2.44337e-44	1.84067e-42	Gata6
ENSMUSG00000024868.8	57.3799	2.53289	0.275566	9.19158	3.87128e-20	1.11352e-18	Dkk1
ENSMUSG00000005320.9	190.028	2.51826	0.194659	12.9368	2.7915e-38	1.74551e-36	Fgfr4
ENSMUSG00000035969.12	794.235	2.51402	0.107154	23.4618	1.00226e-121	3.44689e-119	Rusc2
ENSMUSG00000021944.12	255.447	2.49207	0.176346	14.1317	2.42166e-45	1.86882e-43	Gata4
ENSMUSG00000022150.13	662.834	2.48064	0.120458	20.5933	3.14956e-94	7.5494e-92	Dab2
ENSMUSG00000041729.12	738.412	2.45202	0.108889	22.5186	2.72962e-112	7.71119e-110	Coro2b
ENSMUSG00000015468.11	853.656	2.41245	0.101909	23.6727	6.89758e-124	2.42488e-121	Notch4
ENSMUSG00000029195.8	60.2916	2.39135	0.272695	8.76932	1.79741e-18	4.64625e-17	Klb
ENSMUSG00000066607.4	286.571	2.37581	0.166412	14.2767	3.05949e-46	2.4445e-44	6030419C18Rik
ENSMUSG00000031089.7	279.762	2.35465	0.165565	14.2219	6.70112e-46	5.27421e-44	Slc6a14
ENSMUSG00000024619.8	169.879	2.30613	0.201671	11.4351	2.79157e-30	1.28008e-28	Cdx1
ENSMUSG00000038415.9	79.411	2.29852	0.256485	8.96161	3.19963e-19	8.63791e-18	Foxq1
ENSMUSG00000063060.5	95.9446	2.27705	0.242063	9.40683	5.11317e-21	1.54666e-19	Sox7
ENSMUSG00000020679.8	47.5099	2.25718	0.280773	8.03917	9.04498e-16	1.94948e-14	Hnf1b
ENSMUSG00000022941.8	80.1455	2.23375	0.252099	8.86062	7.95721e-19	2.11924e-17	Ripply3
ENSMUSG00000023913.14	169.085	2.22529	0.20148	11.0447	2.32507e-28	1.00225e-26	Pla2g7
ENSMUSG00000042677.7	509.216	2.22	0.131496	16.8826	6.03845e-64	7.23699e-62	Zc3h12a
ENSMUSG00000034738.8	43.5314	2.19589	0.284531	7.71756	1.18581e-14	2.31314e-13	Nostrin
ENSMUSG00000074968.8	180.354	2.17078	0.197548	10.9886	4.33403e-28	1.84636e-26	Ano3
ENSMUSG00000078706.4	200.565	2.14426	0.185786	11.5416	8.14319e-31	3.80016e-29	Gm53
ENSMUSG00000027463.11	291.375	2.14292	0.161471	13.2712	3.39918e-40	2.26899e-38	Slc52a3
ENSMUSG00000031170.11	63.348	2.13037	0.265456	8.02531	1.01274e-15	2.168e-14	Slc38a5
ENSMUSG00000068079.5	1692.78	2.12337	0.0755819	28.0936	1.17143e-173	1.02956e-170	Tcf15
ENSMUSG00000021732.11	76.2163	2.12223	0.257493	8.2419	1.69492e-16	3.85807e-15	Fgf10
ENSMUSG00000041309.14	218.816	2.0934	0.178831	11.706	1.18706e-31	5.6564e-30	Nkx6-2
ENSMUSG00000051243.10	333.995	2.08011	0.154054	13.5025	1.51224e-41	1.0447e-39	Islr2
ENSMUSG00000025584.14	256.77	2.07366	0.169805	12.212	2.6835e-34	1.42939e-32	Pde8a
ENSMUSG00000043099.4	64.04	2.07349	0.265027	7.82369	5.12983e-15	1.03513e-13	Hic1
ENSMUSG00000018604.15	1690.46	2.04798	0.0749338	27.3305	1.84346e-164	1.32561e-161	Tbx3
ENSMUSG00000022438.6	2637.12	2.04619	0.0617816	33.1198	1.54419e-240	3.48987e-237	Parvb
ENSMUSG00000038227.12	105.221	2.04474	0.232523	8.79371	1.447e-18	3.78373e-17	Hoxa9
ENSMUSG00000010830.7	808.547	2.0366	0.101007	20.163	2.06812e-90	4.60812e-88	Kdelr3
ENSMUSG00000026626.8	3838.25	2.03257	0.0513446	39.5868	0	0	Ppp2r5a
ENSMUSG00000052353.10	70.4083	2.03246	0.260953	7.7886	6.77544e-15	1.35167e-13	Cemip
ENSMUSG00000031688.4	205.926	2.03206	0.181566	11.1919	4.46981e-29	1.95879e-27	Pou4f2
ENSMUSG00000040972.8	259.305	2.0193	0.1711	11.8018	3.81843e-32	1.84732e-30	Igsf21
ENSMUSG00000032135.11	1921.5	2.00206	0.0683216	29.3035	9.35186e-189	9.86309e-186	Mcam
ENSMUSG00000031803.7	90.1658	1.98766	0.246373	8.06768	7.16481e-16	1.55483e-14	B3gnt3
ENSMUSG00000037188.7	522.846	1.9729	0.12248	16.1079	2.24642e-58	2.26359e-56	Grhl3
ENSMUSG00000040650.8	88.0045	1.96529	0.245138	8.01709	1.08278e-15	2.31481e-14	Cyp2b23
ENSMUSG00000074272.7	301.639	1.95547	0.157625	12.4059	2.42862e-35	1.33405e-33	Ceacam1
ENSMUSG00000020357.3	330.932	1.95458	0.149054	13.1132	2.76592e-39	1.75731e-37	Flt4
ENSMUSG00000029553.7	32.6765	1.93462	0.289584	6.68069	2.3782e-11	3.63509e-10	Tfec
ENSMUSG00000026676.7	116.163	1.91495	0.22245	8.60846	7.40455e-18	1.83031e-16	Ccdc3
ENSMUSG00000024617.13	173.16	1.9133	0.196511	9.73633	2.11037e-22	6.89794e-21	Camk2a
ENSMUSG00000043251.5	863.383	1.91153	0.098675	19.372	1.32971e-83	2.53446e-81	Exoc3l
ENSMUSG00000021835.11	646.603	1.89785	0.111759	16.9815	1.1249e-64	1.36891e-62	Bmp4
ENSMUSG00000046774.13	210.634	1.88529	0.179159	10.523	6.7699e-26	2.65098e-24	8030474K03Rik
ENSMUSG00000042102.6	46.5508	1.87637	0.278336	6.74138	1.56889e-11	2.42855e-10	Dmgdh
ENSMUSG00000024313.7	97.4785	1.87434	0.234927	7.97841	1.48228e-15	3.14338e-14	Mep1b
ENSMUSG00000020057.2	47.4004	1.8699	0.277208	6.74548	1.52523e-11	2.37026e-10	Dram1
ENSMUSG00000043557.12	269.339	1.85595	0.165274	11.2295	2.92e-29	1.2976e-27	Mdga1
ENSMUSG00000002459.14	131.485	1.8284	0.211735	8.63535	5.85462e-18	1.46551e-16	Rgs20
ENSMUSG00000055322.11	278.014	1.82612	0.158618	11.5127	1.13844e-30	5.28156e-29	Tns1
ENSMUSG00000022421.15	823.51	1.79384	0.0983108	18.2466	2.2019e-74	3.44891e-72	Nptxr
ENSMUSG00000025902.10	64.6981	1.78969	0.261582	6.8418	7.82017e-12	1.23839e-10	Sox17
ENSMUSG00000040721.9	1552.69	1.78412	0.0761998	23.4137	3.09804e-121	1.00022e-118	Zfhx2
ENSMUSG00000038807.14	367.48	1.77735	0.150043	11.8456	2.26853e-32	1.11454e-30	Rap1gap2
ENSMUSG00000022623.12	601.91	1.77698	0.114665	15.4971	3.62836e-54	3.2614e-52	Shank3
ENSMUSG00000029771.9	77.7715	1.7668	0.253158	6.97903	2.97233e-12	4.90325e-11	Irf5
ENSMUSG00000023861.14	154.91	1.75254	0.199646	8.77825	1.66034e-18	4.31306e-17	Mpc1
ENSMUSG00000021456.7	38.5216	1.73656	0.284508	6.10372	1.03627e-09	1.36615e-08	Fbp2
ENSMUSG00000032224.11	430.96	1.73335	0.13086	13.2459	4.76692e-40	3.12915e-38	Fam81a
ENSMUSG00000028444.14	914.276	1.71215	0.0952746	17.9707	3.30781e-72	4.93675e-70	Cntfr
ENSMUSG00000015053.11	131.993	1.70764	0.210192	8.1242	4.50319e-16	9.94979e-15	Gata2
ENSMUSG00000020805.10	57.7661	1.67995	0.266936	6.29344	3.10515e-10	4.32806e-09	Slc13a5
ENSMUSG00000027562.9	2314.16	1.67389	0.0619777	27.0079	1.19313e-160	7.8647e-158	Car2
ENSMUSG00000024427.6	3646.56	1.67326	0.0515366	32.4675	3.07147e-231	5.39897e-228	Spry4
ENSMUSG00000029641.8	125.833	1.606	0.214042	7.5032	6.22789e-14	1.14831e-12	Rasl11a
ENSMUSG00000039043.5	253.873	1.5969	0.163979	9.73846	2.06665e-22	6.76901e-21	2610034B18Rik
ENSMUSG00000028527.15	2397.85	1.59632	0.0608047	26.2532	6.57323e-152	3.85143e-149	Ak4
ENSMUSG00000039546.9	23.642	1.59376	0.290223	5.49151	3.98519e-08	4.31525e-07	Ajap1
ENSMUSG00000024349.9	63.7705	1.59258	0.264004	6.0324	1.6154e-09	2.08448e-08	Tmem173
ENSMUSG00000032118.12	306.335	1.59196	0.151629	10.499	8.73001e-26	3.39334e-24	Fez1
ENSMUSG00000039095.8	301.609	1.57323	0.152308	10.3292	5.19664e-25	1.94812e-23	En2
ENSMUSG00000096847.1	244.564	1.56851	0.169252	9.26726	1.90997e-20	5.59551e-19	Tmem151b
ENSMUSG00000060716.6	1071.11	1.5672	0.0875536	17.8999	1.18047e-71	1.72918e-69	Plekhh1
ENSMUSG00000060275.8	93.9462	1.56645	0.233313	6.71393	1.89445e-11	2.9154e-10	Nrg2
ENSMUSG00000050737.13	195.951	1.55913	0.17987	8.66808	4.39454e-18	1.11771e-16	Ptges
ENSMUSG00000030207.12	360.598	1.54567	0.143194	10.7942	3.66761e-27	1.50706e-25	8430419L09Rik
ENSMUSG00000047793.10	366.951	1.54202	0.145316	10.6114	2.6364e-26	1.05323e-24	Sned1
ENSMUSG00000001240.10	74.6168	1.53858	0.2512	6.12493	9.07233e-10	1.20406e-08	Ramp2
ENSMUSG00000038210.10	21.6765	1.5321	0.289244	5.29691	1.17777e-07	1.20131e-06	Hoxa11
ENSMUSG00000020682.14	80.6144	1.53132	0.246715	6.20685	5.40586e-10	7.37883e-09	Mmp28
ENSMUSG00000027082.12	641.547	1.52817	0.111197	13.7429	5.62084e-43	4.00548e-41	Tfpi
ENSMUSG00000018983.9	668.669	1.52672	0.106852	14.2881	2.59671e-46	2.08527e-44	E2f2
ENSMUSG00000023947.7	185.247	1.52611	0.185429	8.23019	1.86918e-16	4.23646e-15	Nfkbie
ENSMUSG00000022221.10	299.565	1.5235	0.151189	10.0768	6.99669e-24	2.49859e-22	Ripk3
ENSMUSG00000031502.9	3627.5	1.52286	0.0522367	29.153	7.65059e-187	7.56452e-184	Col4a1
ENSMUSG00000058806.11	129.767	1.52177	0.212949	7.14618	8.9228e-13	1.53935e-11	Col13a1
ENSMUSG00000095440.1	579.138	1.51422	0.11421	13.2583	4.04143e-40	2.67512e-38	Fignl2
ENSMUSG00000002228.7	973.537	1.51213	0.0898184	16.8354	1.34241e-63	1.59677e-61	Ppm1j
ENSMUSG00000032105.4	37.6003	1.50883	0.284232	5.30845	1.10561e-07	1.13063e-06	Pdzd3
ENSMUSG00000024140.9	2123.11	1.50847	0.0643692	23.4347	1.89378e-121	6.24159e-119	Epas1
ENSMUSG00000039193.7	153.131	1.49568	0.199084	7.51283	5.78611e-14	1.072e-12	Nlrc4
ENSMUSG00000031963.7	25.4424	1.4906	0.290449	5.13207	2.86569e-07	2.75929e-06	Bmper
ENSMUSG00000020017.11	255.354	1.48773	0.1613	9.22334	2.87997e-20	8.32928e-19	Hal
ENSMUSG00000020205.8	378.437	1.48662	0.14342	10.3655	3.55977e-25	1.34405e-23	Phlda1
ENSMUSG00000027995.10	144.662	1.47084	0.208829	7.0433	1.87741e-12	3.14626e-11	Tlr2
ENSMUSG00000076435.3	423.251	1.46097	0.130372	11.2062	3.8016e-29	1.67059e-27	Acsf2
ENSMUSG00000029359.10	194.582	1.45465	0.181251	8.0256	1.01028e-15	2.16566e-14	Tesc
ENSMUSG00000038264.7	135.631	1.44737	0.20539	7.04696	1.82872e-12	3.0679e-11	Sema7a
ENSMUSG00000042428.6	678.215	1.44601	0.105287	13.734	6.35445e-43	4.50796e-41	Mgat3
ENSMUSG00000031596.12	211.984	1.44359	0.174051	8.29405	1.09453e-16	2.5095e-15	Slc7a2
ENSMUSG00000034165.13	4368.49	1.4384	0.0475577	30.2454	6.00531e-201	7.917e-198	Ccnd3
ENSMUSG00000045010.10	134.844	1.42457	0.205706	6.92529	4.35095e-12	7.05246e-11	Gm4779
ENSMUSG00000032602.6	595.331	1.4237	0.113457	12.5484	4.05716e-36	2.28414e-34	Slc25a20
ENSMUSG00000028194.12	1364.31	1.40507	0.0765536	18.3541	3.06078e-75	4.89106e-73	Ddah1
ENSMUSG00000031788.10	1735.98	1.40181	0.0697915	20.0857	9.83977e-90	2.16202e-87	Kifc3
ENSMUSG00000068522.4	207.612	1.40071	0.179929	7.78483	6.98076e-15	1.38738e-13	Aard
ENSMUSG00000032323.10	78.4344	1.39368	0.244058	5.71046	1.1267e-08	1.31255e-07	Cyp11a1
ENSMUSG00000055675.6	217.129	1.39029	0.17501	7.94409	1.95626e-15	4.10996e-14	Kbtbd11
ENSMUSG00000039062.12	788.466	1.38929	0.0996893	13.9362	3.81879e-44	2.83631e-42	Anpep
ENSMUSG00000052331.11	189.686	1.38827	0.18261	7.60237	2.90753e-14	5.50864e-13	Ankrd44
ENSMUSG00000087006.3	27.7596	1.38618	0.28985	4.78239	1.7322e-06	1.4733e-05	Gm13889
ENSMUSG00000039157.9	865.051	1.38568	0.0941893	14.7116	5.4297e-49	4.56903e-47	Fam102a
ENSMUSG00000061259.8	33.9946	1.38308	0.286312	4.83067	1.36071e-06	1.17824e-05	Tmprss11d
ENSMUSG00000028435.8	257.543	1.3811	0.159813	8.64202	5.523e-18	1.3913e-16	Aqp3
ENSMUSG00000020419.8	48.4025	1.38108	0.274068	5.03919	4.67516e-07	4.34043e-06	Hormad2
ENSMUSG00000015957.8	27.4864	1.37876	0.289732	4.75874	1.94802e-06	1.64537e-05	Wnt11
ENSMUSG00000097134.1	153.121	1.37704	0.198447	6.93907	3.94681e-12	6.4436e-11	1110002J07Rik
ENSMUSG00000032549.7	203.351	1.37493	0.176154	7.80524	5.93882e-15	1.18927e-13	Rab6b
ENSMUSG00000043639.11	179.249	1.3721	0.185372	7.4019	1.34245e-13	2.42715e-12	Rbm20
ENSMUSG00000032470.13	973.525	1.37067	0.091885	14.9172	2.54603e-50	2.1772e-48	Mras
ENSMUSG00000027581.12	162.814	1.36939	0.19378	7.06672	1.58639e-12	2.67841e-11	Stmn3
ENSMUSG00000025092.6	230.454	1.3687	0.172703	7.92513	2.27903e-15	4.76908e-14	Hspa12a
ENSMUSG00000049288.4	383.47	1.36793	0.138696	9.86279	6.03466e-23	2.04868e-21	Lix1l
ENSMUSG00000032999.9	852.732	1.36646	0.094952	14.391	5.89027e-47	4.82819e-45	Nlrp4f
ENSMUSG00000086598.6	76.1702	1.34176	0.247501	5.42123	5.91917e-08	6.25526e-07	Btbd18
ENSMUSG00000015365.12	385.43	1.34031	0.136029	9.85312	6.64455e-23	2.2413e-21	Mov10l1
ENSMUSG00000027580.14	213.007	1.33861	0.175413	7.6312	2.32571e-14	4.43821e-13	Helz2
ENSMUSG00000034486.8	1154.29	1.33748	0.0826102	16.1903	5.90739e-59	6.0685e-57	Gbx2
ENSMUSG00000032796.7	2986.58	1.32906	0.112362	11.8284	2.78341e-32	1.35072e-30	Lama1
ENSMUSG00000023087.12	3210.65	1.32787	0.0534912	24.824	4.93672e-136	2.2314e-133	Ccrn4l
ENSMUSG00000007817.11	1780.88	1.32683	0.0684863	19.3737	1.28743e-83	2.48379e-81	Zmiz1
ENSMUSG00000062980.12	20.5259	1.32297	0.28935	4.57221	4.82613e-06	3.78905e-05	Cped1
ENSMUSG00000068735.11	758.236	1.32183	0.0997222	13.2551	4.21393e-40	2.77768e-38	Trp53i11
ENSMUSG00000064225.6	55.8989	1.32148	0.270812	4.87969	1.06253e-06	9.36448e-06	Paqr9
ENSMUSG00000035407.8	193.143	1.31451	0.178792	7.35219	1.94982e-13	3.50127e-12	Kank4
ENSMUSG00000042745.9	1488.18	1.31422	0.07601	17.2901	5.58823e-67	7.18746e-65	Id1
ENSMUSG00000049281.12	63.8477	1.31262	0.258632	5.07523	3.8702e-07	3.63147e-06	Scn3b
ENSMUSG00000069814.6	466.738	1.31236	0.130221	10.078	6.91254e-24	2.47413e-22	E130309D14Rik
ENSMUSG00000078815.5	369.826	1.31103	0.137132	9.56035	1.17358e-21	3.65473e-20	Cacng6
ENSMUSG00000097050.1	89.8823	1.31044	0.237084	5.52732	3.25156e-08	3.5722e-07	Gm9918
ENSMUSG00000020423.6	913.807	1.30793	0.0939342	13.924	4.53146e-44	3.31888e-42	Btg2
ENSMUSG00000033249.7	61.2011	1.30767	0.259366	5.0418	4.6117e-07	4.28907e-06	Hsf4
ENSMUSG00000020788.12	420.682	1.30502	0.129437	10.0822	6.62105e-24	2.38057e-22	Atp2a3
ENSMUSG00000000530.13	59.7992	1.2965	0.265197	4.88883	1.01435e-06	8.96982e-06	Acvrl1
ENSMUSG00000017724.11	4554.68	1.29532	0.0464399	27.8923	3.30836e-171	2.4923e-168	Etv4
ENSMUSG00000040857.12	4803.44	1.29488	0.0461938	28.0316	6.69941e-173	5.57814e-170	Erf
ENSMUSG00000032122.11	78.1297	1.2898	0.246538	5.23164	1.6801e-07	1.67269e-06	Slc37a2
ENSMUSG00000028528.13	911.13	1.28784	0.0924316	13.9329	3.99982e-44	2.95687e-42	Dnajc6
ENSMUSG00000032109.11	138.115	1.28406	0.205423	6.2508	4.08361e-10	5.63724e-09	Nlrx1
ENSMUSG00000031950.7	682.118	1.28106	0.104856	12.2174	2.51118e-34	1.34212e-32	Gabarapl2
ENSMUSG00000039410.13	166.603	1.27603	0.197374	6.46503	1.01277e-10	1.47126e-09	Prdm16
ENSMUSG00000034645.10	526.866	1.27521	0.118208	10.7878	3.92906e-27	1.61031e-25	Zyg11a
ENSMUSG00000033722.6	154.789	1.26881	0.195084	6.50394	7.82444e-11	1.15361e-09	BC034090
ENSMUSG00000081957.5	56.1524	1.25786	0.265444	4.73869	2.15107e-06	1.80053e-05	Ak3l2-ps
ENSMUSG00000023979.11	47.1084	1.25664	0.272957	4.60382	4.14818e-06	3.31603e-05	Guca1b
ENSMUSG00000021848.12	370.72	1.25496	0.13941	9.00198	2.21686e-19	6.06759e-18	Otx2
ENSMUSG00000050106.14	136.109	1.25369	0.208535	6.01187	1.83397e-09	2.34926e-08	Tmc8
ENSMUSG00000039145.13	707.514	1.25167	0.103636	12.0776	1.38793e-33	7.17549e-32	Camk1d
ENSMUSG00000031503.10	1805.45	1.25101	0.070885	17.6485	1.04546e-69	1.46364e-67	Col4a2
ENSMUSG00000031837.10	268.3	1.25076	0.158254	7.9035	2.71183e-15	5.62268e-14	Necab2
ENSMUSG00000006642.2	22.8115	1.24893	0.290279	4.30253	1.68858e-05	0.000121149	Tcf23
ENSMUSG00000057880.9	179.406	1.247	0.186114	6.70021	2.08116e-11	3.1934e-10	Abat
ENSMUSG00000037071.2	2399.94	1.24444	0.0608859	20.4388	7.55655e-93	1.73253e-90	Scd1
ENSMUSG00000024027.7	38.5823	1.2435	0.281041	4.4246	9.66193e-06	7.24759e-05	Glp1r
ENSMUSG00000054452.9	2351.44	1.24306	0.0622689	19.9628	1.15988e-88	2.44657e-86	Aes
ENSMUSG00000057963.6	4920.84	1.24245	0.0445338	27.8991	2.73321e-171	2.16197e-168	Itpk1
ENSMUSG00000020782.15	3524.03	1.23917	0.0560556	22.1061	2.75906e-108	7.52558e-106	Llgl2
ENSMUSG00000032776.8	289.829	1.23365	0.151504	8.14266	3.86689e-16	8.59187e-15	Mctp2
ENSMUSG00000032492.11	78.768	1.23127	0.248386	4.95711	7.15493e-07	6.46806e-06	Pth1r
ENSMUSG00000051703.11	60.9065	1.23063	0.261251	4.71053	2.47074e-06	2.0411e-05	Tmem198
ENSMUSG00000032436.13	463.391	1.22621	0.123981	9.89031	4.58627e-23	1.57386e-21	Cmtm7
ENSMUSG00000043496.6	78.4258	1.22538	0.246567	4.96977	6.70339e-07	6.0842e-06	Tril
ENSMUSG00000025557.9	147.231	1.22514	0.20013	6.12172	9.25735e-10	1.22553e-08	Slc15a1
ENSMUSG00000055538.7	334.939	1.22089	0.147137	8.29767	1.06177e-16	2.44145e-15	Zcchc24
ENSMUSG00000027932.11	488.659	1.21402	0.125068	9.70686	2.81874e-22	9.15658e-21	Slc27a3
ENSMUSG00000025930.6	164.479	1.21248	0.190295	6.37157	1.87108e-10	2.6643e-09	Msc
ENSMUSG00000040490.4	11.9578	1.21026	0.271168	4.46315	8.0762e-06	6.13078e-05	Lrfn2
ENSMUSG00000050623.4	126.366	1.20953	0.209948	5.7611	8.3569e-09	9.85877e-08	Tex40
ENSMUSG00000040812.11	41.6582	1.20655	0.277856	4.34237	1.40957e-05	0.000102952	Agbl2
ENSMUSG00000004360.8	71.003	1.20563	0.248769	4.84637	1.25744e-06	1.09421e-05	9330159F19Rik
ENSMUSG00000002603.12	184.037	1.204	0.182769	6.58754	4.47184e-11	6.69296e-10	Tgfb1
ENSMUSG00000028978.9	208.42	1.20229	0.173494	6.92989	4.21175e-12	6.84787e-11	Nos3
ENSMUSG00000049097.9	312.436	1.20035	0.150008	8.00187	1.2254e-15	2.60914e-14	Ankrd34a
ENSMUSG00000048022.11	59.104	1.1963	0.260825	4.58658	4.50558e-06	3.56927e-05	Tmem229a
ENSMUSG00000055116.7	870.004	1.19537	0.0934321	12.794	1.77041e-37	1.06494e-35	Arntl
ENSMUSG00000030206.10	13.5866	1.19015	0.276662	4.30184	1.69388e-05	0.000121419	Gsg1
ENSMUSG00000039116.4	28.7838	1.18601	0.290137	4.08775	4.35585e-05	0.000286884	Adgrg6
ENSMUSG00000020080.8	20.694	1.18555	0.289496	4.09524	4.21732e-05	0.000278689	Hkdc1
ENSMUSG00000098132.1	80.3977	1.18106	0.246165	4.79782	1.60403e-06	1.36944e-05	Rassf10
ENSMUSG00000037335.10	37.7359	1.17371	0.281735	4.166	3.09997e-05	0.000210478	Hand1
ENSMUSG00000044636.5	474.828	1.17142	0.124594	9.40186	5.36065e-21	1.61842e-19	Csrnp2
ENSMUSG00000026208.9	434.436	1.16967	0.127886	9.14621	5.89676e-20	1.65991e-18	Des
ENSMUSG00000000276.8	1523.85	1.16396	0.0727533	15.9987	1.30518e-57	1.30683e-55	Dgke
ENSMUSG00000030513.11	1634.34	1.15471	0.0706689	16.3397	5.14964e-60	5.46761e-58	Pcsk6
ENSMUSG00000007888.12	288.483	1.15425	0.151307	7.6285	2.37493e-14	4.52668e-13	Crlf1
ENSMUSG00000015243.4	725.118	1.14904	0.105437	10.8978	1.18028e-27	4.90079e-26	Abca1
ENSMUSG00000002257.7	961.635	1.14631	0.0906553	12.6447	1.19718e-36	6.91217e-35	Def6
ENSMUSG00000028163.14	2613.96	1.14326	0.0598431	19.1043	2.3258e-81	4.08823e-79	Nfkb1
ENSMUSG00000019558.11	1750.72	1.13851	0.0684126	16.6419	3.46581e-62	4.00213e-60	Slc6a8
ENSMUSG00000014782.12	86.0161	1.13717	0.241279	4.71311	2.43967e-06	2.0186e-05	Plekhg4
ENSMUSG00000029646.3	117.863	1.13026	0.214559	5.26782	1.38051e-07	1.39462e-06	Cdx2
ENSMUSG00000062991.6	97.6354	1.12684	0.230011	4.89906	9.62973e-07	8.54895e-06	Nrg1
ENSMUSG00000045287.6	49.1668	1.12627	0.271016	4.15575	3.24225e-05	0.000219198	Rtn4rl1
ENSMUSG00000019960.7	2529.14	1.1256	0.0600726	18.7373	2.45598e-78	4.13337e-76	Dusp6
ENSMUSG00000054057.2	168.562	1.12526	0.193074	5.82812	5.6055e-09	6.75392e-08	A930004D18Rik
ENSMUSG00000055865.8	33.2197	1.11965	0.285276	3.92479	8.68068e-05	0.000541089	Fam19a3
ENSMUSG00000018102.4	117.128	1.11961	0.214136	5.22853	1.70864e-07	1.69791e-06	Hist1h2bc
ENSMUSG00000026211.14	1714.59	1.11916	0.0683296	16.3788	2.71106e-60	2.91761e-58	Obsl1
ENSMUSG00000040213.10	349.009	1.11862	0.139733	8.00545	1.19028e-15	2.54118e-14	Ccbl2
ENSMUSG00000045333.12	1708.61	1.11787	0.0748936	14.926	2.23104e-50	1.91821e-48	Zfp423
ENSMUSG00000024238.10	217.372	1.10936	0.169967	6.52689	6.71498e-11	9.94673e-10	Zeb1
ENSMUSG00000048458.8	98.301	1.10626	0.226138	4.89198	9.98262e-07	8.83744e-06	Fam212b
ENSMUSG00000090877.3	80.1884	1.10434	0.241999	4.56341	5.03296e-06	3.9436e-05	Hspa1b
ENSMUSG00000071537.3	83.5421	1.10362	0.241603	4.56789	4.92667e-06	3.86224e-05	Klrg2
ENSMUSG00000003032.8	4832.02	1.1035	0.0470642	23.4466	1.43126e-121	4.81756e-119	Klf4
ENSMUSG00000031595.9	96.4495	1.09817	0.231306	4.7477	2.05748e-06	1.73042e-05	Pdgfrl
ENSMUSG00000041220.7	6402.11	1.09743	0.0410007	26.7661	8.02173e-158	5.07615e-155	Elovl6
ENSMUSG00000040616.3	313.458	1.09711	0.147698	7.42802	1.10233e-13	1.99988e-12	Tmem51
ENSMUSG00000022912.8	408.927	1.09684	0.132032	8.3074	9.78224e-17	2.2592e-15	Pros1
ENSMUSG00000031952.4	66.3294	1.09396	0.25255	4.33167	1.47984e-05	0.000107488	Chst5
ENSMUSG00000020067.7	56.9529	1.09222	0.266682	4.09559	4.21095e-05	0.000278384	Mypn
ENSMUSG00000025402.9	155.247	1.09109	0.19433	5.61465	1.96964e-08	2.22888e-07	Nab2
ENSMUSG00000037025.8	17.2958	1.08991	0.287298	3.79365	0.000148452	0.000882897	Foxa2
ENSMUSG00000024431.11	617.142	1.08822	0.112189	9.69988	3.01866e-22	9.74597e-21	Nr3c1
ENSMUSG00000028042.12	323.139	1.08708	0.145943	7.44868	9.4276e-14	1.72222e-12	Zbtb7b
ENSMUSG00000052133.13	512.464	1.08639	0.120543	9.01244	2.01519e-19	5.52518e-18	Sema5b
ENSMUSG00000030353.12	735.449	1.0823	0.100436	10.776	4.46701e-27	1.82134e-25	Tead4
ENSMUSG00000076441.6	1369.42	1.08019	0.0783154	13.7928	2.81806e-43	2.04503e-41	Ass1
ENSMUSG00000029403.11	466.784	1.07906	0.124387	8.67505	4.13382e-18	1.05309e-16	Cdkl2
ENSMUSG00000027611.9	74.4855	1.07708	0.249361	4.31936	1.56484e-05	0.000113195	Procr
ENSMUSG00000026433.10	132.51	1.07225	0.204734	5.2373	1.62943e-07	1.62738e-06	Rab29
ENSMUSG00000040350.12	60.131	1.07037	0.259603	4.12309	3.73825e-05	0.000249637	Trim7
ENSMUSG00000009670.8	347.604	1.06891	0.139293	7.67381	1.66957e-14	3.22498e-13	Tex11
ENSMUSG00000020875.9	49.8119	1.06773	0.275231	3.8794	0.000104714	0.000643829	Hoxb9
ENSMUSG00000044646.11	83.7643	1.06612	0.238513	4.46988	7.8265e-06	5.94979e-05	Zbtb7c
ENSMUSG00000027254.10	1318.59	1.06498	0.0777994	13.6888	1.18454e-42	8.36583e-41	Map1a
ENSMUSG00000042770.7	238.666	1.06257	0.163445	6.50111	7.9727e-11	1.17329e-09	Hebp1
ENSMUSG00000026090.13	62.831	1.05933	0.257909	4.10739	4.00151e-05	0.000265425	2010300C02Rik
ENSMUSG00000020154.9	20.5386	1.05807	0.290037	3.64804	0.000264252	0.00148718	Ptprb
ENSMUSG00000000957.9	1127.67	1.05752	0.0840271	12.5854	2.53959e-36	1.45566e-34	Mmp14
ENSMUSG00000054074.9	166.38	1.05525	0.187751	5.62048	1.90426e-08	2.15798e-07	Skida1
ENSMUSG00000020437.9	214.187	1.05398	0.17753	5.93691	2.9045e-09	3.63235e-08	Myo1g
ENSMUSG00000031103.9	214.721	1.05342	0.173907	6.0574	1.38342e-09	1.79834e-08	Elf4
ENSMUSG00000054814.11	763.066	1.05297	0.0998764	10.5428	5.48694e-26	2.16467e-24	Usp46
ENSMUSG00000038400.12	627.013	1.05262	0.110697	9.50905	1.92413e-21	5.91062e-20	Pmepa1
ENSMUSG00000047250.10	36.645	1.04902	0.282148	3.71799	0.000200814	0.00115902	Ptgs1
ENSMUSG00000032344.14	156.597	1.04787	0.193242	5.42257	5.87488e-08	6.21261e-07	Mb21d1
ENSMUSG00000006445.3	6409.88	1.04733	0.0428481	24.4428	5.99638e-132	2.43238e-129	Epha2
ENSMUSG00000040258.6	54.4884	1.04551	0.266632	3.92116	8.81245e-05	0.000548438	Nxph4
ENSMUSG00000074796.7	613.874	1.03804	0.108501	9.5671	1.09944e-21	3.43059e-20	Slc4a11
ENSMUSG00000091562.3	346.69	1.03727	0.141161	7.34815	2.00966e-13	3.60462e-12	Gm9581
ENSMUSG00000026814.13	737.236	1.03624	0.0994691	10.4177	2.05862e-25	7.84757e-24	Eng
ENSMUSG00000001985.9	892.879	1.03518	0.0920629	11.2442	2.47258e-29	1.10186e-27	Grik3
ENSMUSG00000055053.14	508.943	1.03517	0.117437	8.81468	1.20024e-18	3.15936e-17	Nfic
ENSMUSG00000002565.13	43.2549	1.03299	0.279022	3.70217	0.000213764	0.00122572	Scin
ENSMUSG00000031758.9	2253.03	1.02564	0.0607228	16.8905	5.28276e-64	6.37964e-62	Cdyl2
ENSMUSG00000041757.12	170.224	1.02417	0.187653	5.4578	4.82066e-08	5.18089e-07	Plekha6
ENSMUSG00000022562.10	230.798	1.02415	0.168125	6.09159	1.11794e-09	1.46648e-08	Oplah
ENSMUSG00000045165.5	161.151	1.02385	0.190542	5.37334	7.72905e-08	8.04432e-07	AI467606
ENSMUSG00000023942.12	6745.23	1.02321	0.0397125	25.7656	2.15769e-146	1.13782e-143	Slc29a1
ENSMUSG00000037926.12	619.616	1.0149	0.107704	9.42305	4.38171e-21	1.32794e-19	Ssh2
ENSMUSG00000023932.8	6017.08	1.01454	0.0408687	24.8243	4.89938e-136	2.2314e-133	Cdc5l
ENSMUSG00000035000.8	589.695	1.0133	0.109876	9.22223	2.90986e-20	8.40037e-19	Dpp4
ENSMUSG00000029156.10	142.269	1.01291	0.199	5.09003	3.58005e-07	3.39344e-06	Sgcb
ENSMUSG00000034168.6	4322.51	1.01196	0.0482793	20.9606	1.50328e-97	3.77489e-95	Irf2bpl
ENSMUSG00000000317.8	408.771	1.01084	0.129384	7.81274	5.59569e-15	1.12197e-13	Bcl6b
ENSMUSG00000043991.3	2054.45	1.01066	0.0692001	14.6049	2.61336e-48	2.18748e-46	Pura
ENSMUSG00000060675.10	469.676	1.00995	0.126904	7.95838	1.7431e-15	3.67678e-14	Pla2g16
ENSMUSG00000025732.5	188.74	1.00975	0.178741	5.64923	1.61171e-08	1.83698e-07	Fam195a
ENSMUSG00000091071.2	147.789	1.0097	0.19839	5.0895	3.59014e-07	3.39729e-06	1700030C10Rik
ENSMUSG00000081405.1	27.0708	1.00718	0.28925	3.48203	0.00049763	0.00261545	Gm13142
ENSMUSG00000030556.9	527.135	1.00599	0.116727	8.61833	6.79349e-18	1.69516e-16	Lrrc28
ENSMUSG00000032359.11	33.6566	1.00598	0.286078	3.51644	0.000437368	0.00233283	Ctsh
ENSMUSG00000015652.6	551.462	1.00557	0.115679	8.6928	3.53622e-18	9.05225e-17	Steap1
ENSMUSG00000031523.13	5377.2	1.00224	0.0464835	21.5613	4.14667e-103	1.09334e-100	Dlc1
ENSMUSG00000072553.7	13.8443	1.00198	0.280603	3.57083	0.000355856	0.00194327	Gm525
ENSMUSG00000051379.9	209.64	1.00151	0.172768	5.79684	6.75746e-09	8.07425e-08	Flrt3

## Sheet: p300KD Downregulated Genes
gene_name	baseMean	log2FoldChange	lfcSE	stat	pvalue	padj	geneid
ENSMUSG00000046323.5	233.928	-3.93295	0.216731	-18.1467	1.36332e-73	2.09396e-71	Dppa3
ENSMUSG00000078952.6	1442.08	-3.63173	0.161116	-22.5411	1.64033e-112	4.71818e-110	Lincenc1
ENSMUSG00000031139.11	309.047	-3.56085	0.184803	-19.2683	9.90943e-83	1.84432e-80	Mcf2
ENSMUSG00000031972.4	140.161	-3.45732	0.240309	-14.387	6.24465e-47	5.09228e-45	Acta1
ENSMUSG00000036782.10	1360.9	-3.40176	0.0951194	-35.763	4.14788e-280	1.64049e-276	Klhl13
ENSMUSG00000036913.11	93.2225	-3.33176	0.264756	-12.5843	2.5772e-36	1.47189e-34	Trim67
ENSMUSG00000032085.4	1308.47	-3.26013	0.0948928	-34.3559	1.14883e-258	3.6349e-255	Tagln
ENSMUSG00000035783.8	297.965	-3.22741	0.179845	-17.9455	5.20445e-72	7.69481e-70	Acta2
ENSMUSG00000063531.7	869.881	-3.17719	0.112511	-28.2389	1.94949e-175	1.81417e-172	Sema3e
ENSMUSG00000019647.13	368.479	-3.13886	0.161945	-19.3823	1.08882e-83	2.12655e-81	Sema6a
ENSMUSG00000033737.11	422.022	-3.13713	0.152907	-20.5166	1.53161e-93	3.56324e-91	Fndc3c1
ENSMUSG00000027359.13	304.882	-3.10688	0.176022	-17.6505	1.00781e-69	1.42354e-67	Slc27a2
ENSMUSG00000022425.12	122.583	-3.09547	0.241452	-12.8202	1.26312e-37	7.65614e-36	Enpp2
ENSMUSG00000025491.11	738.901	-3.05477	0.118361	-25.8089	7.03799e-147	3.83934e-144	Ifitm1
ENSMUSG00000049866.9	649.359	-3.0264	0.124851	-24.2401	8.40184e-130	3.16469e-127	Arl4c
ENSMUSG00000022040.7	179.849	-3.01769	0.212066	-14.2299	5.97417e-46	4.72557e-44	Ephx2
ENSMUSG00000038151.9	143.926	-2.97371	0.227038	-13.0979	3.38711e-39	2.14337e-37	Prdm1
ENSMUSG00000023043.6	1167.2	-2.94171	0.0962429	-30.5655	3.52012e-205	5.06258e-202	Krt18
ENSMUSG00000033965.9	135.033	-2.93969	0.232388	-12.6499	1.11954e-36	6.51142e-35	Slc16a2
ENSMUSG00000041633.11	64.2513	-2.89319	0.276703	-10.4559	1.37645e-25	5.28532e-24	Kctd12b
ENSMUSG00000022489.5	298.757	-2.85266	0.174379	-16.3589	3.75637e-60	4.01525e-58	Pde1b
ENSMUSG00000031155.11	733.739	-2.80771	0.115278	-24.356	5.01153e-131	1.93372e-128	Pim2
ENSMUSG00000003283.10	307.486	-2.80373	0.17	-16.4925	4.15447e-61	4.62843e-59	Hck
ENSMUSG00000023039.13	94.7268	-2.79935	0.253517	-11.0421	2.3947e-28	1.02946e-26	Krt7
ENSMUSG00000071235.8	153.929	-2.77616	0.219359	-12.6558	1.03938e-36	6.06751e-35	Vrtn
ENSMUSG00000025324.7	253.821	-2.69888	0.179313	-15.0512	3.39125e-51	2.94778e-49	Atp10a
ENSMUSG00000066705.6	673.68	-2.69469	0.118597	-22.7213	2.76057e-114	8.24004e-112	Fxyd6
ENSMUSG00000040152.8	862.49	-2.68746	0.107782	-24.9344	3.15551e-137	1.51273e-134	Thbs1
ENSMUSG00000028278.11	419.087	-2.67117	0.145706	-18.3326	4.54381e-75	7.1883e-73	Rragd
ENSMUSG00000037016.8	471.602	-2.63548	0.144777	-18.2037	4.82164e-74	7.47827e-72	Frem2
ENSMUSG00000022490.6	223.753	-2.63085	0.188421	-13.9626	2.63508e-44	1.97569e-42	Ppp1r1a
ENSMUSG00000030491.13	455.211	-2.62258	0.14164	-18.5158	1.53982e-76	2.51134e-74	Tdrd12
ENSMUSG00000061524.8	345.91	-2.58417	0.157249	-16.4336	1.09917e-60	1.20756e-58	Zic2
ENSMUSG00000029330.8	153.595	-2.57645	0.217512	-11.8451	2.28089e-32	1.11714e-30	Cds1
ENSMUSG00000040624.14	213.495	-2.55093	0.189032	-13.4947	1.68096e-41	1.1512e-39	Plekhg1
ENSMUSG00000001930.14	83.8535	-2.53251	0.257565	-9.83249	8.15803e-23	2.74596e-21	Vwf
ENSMUSG00000025407.6	924.277	-2.52225	0.10071	-25.0446	1.99706e-138	9.87297e-136	Gli1
ENSMUSG00000024354.8	187.519	-2.51953	0.200319	-12.5776	2.80451e-36	1.59023e-34	Slc23a1
ENSMUSG00000028270.9	174.995	-2.48209	0.20402	-12.1659	4.72294e-34	2.4659e-32	Gbp2
ENSMUSG00000027993.13	835.568	-2.46282	0.107061	-23.0039	4.26122e-117	1.32181e-114	Trim2
ENSMUSG00000020911.11	330.921	-2.45633	0.157904	-15.5558	1.45236e-54	1.33584e-52	Krt19
ENSMUSG00000022382.11	126.959	-2.41517	0.230054	-10.4983	8.79644e-26	3.41078e-24	Wnt7b
ENSMUSG00000067818.6	127.659	-2.4072	0.227695	-10.572	4.01807e-26	1.59713e-24	Myl9
ENSMUSG00000048978.10	55.7695	-2.40666	0.276936	-8.69033	3.61386e-18	9.23606e-17	Nrsn1
ENSMUSG00000006457.3	772.717	-2.39562	0.111011	-21.5801	2.76358e-103	7.41014e-101	Actn3
ENSMUSG00000020644.8	400.146	-2.36665	0.148594	-15.927	4.11874e-57	4.09801e-55	Id2
ENSMUSG00000042808.7	117.76	-2.36254	0.229388	-10.2993	7.09458e-25	2.63466e-23	Gpx2
ENSMUSG00000075304.2	78.4245	-2.35833	0.257121	-9.17206	4.64062e-20	1.31568e-18	Sp5
ENSMUSG00000020023.14	225.798	-2.3532	0.18191	-12.9361	2.81709e-38	1.75458e-36	Tmcc3
ENSMUSG00000038793.8	1796.23	-2.33919	0.0782479	-29.8946	2.30992e-196	2.811e-193	Lefty1
ENSMUSG00000014602.12	521.781	-2.31301	0.128699	-17.9723	3.2126e-72	4.84031e-70	Kif1a
ENSMUSG00000001349.4	131.824	-2.30254	0.219837	-10.4738	1.13916e-25	4.39547e-24	Cnn1
ENSMUSG00000061186.12	656.372	-2.29846	0.115253	-19.9427	1.7358e-88	3.6132e-86	Sfmbt2
ENSMUSG00000054951.2	57.632	-2.28963	0.273581	-8.3691	5.80602e-17	1.36278e-15	9130008F23Rik
ENSMUSG00000000184.9	1054.69	-2.28373	0.0931097	-24.5273	7.55806e-133	3.23158e-130	Ccnd2
ENSMUSG00000039239.11	68.244	-2.27292	0.265281	-8.56798	1.05318e-17	2.57517e-16	Tgfb2
ENSMUSG00000047501.2	1383.52	-2.26519	0.0838339	-27.02	8.61535e-161	5.92586e-158	Cldn4
ENSMUSG00000019982.11	106.323	-2.25677	0.236222	-9.55359	1.25273e-21	3.88592e-20	Myb
ENSMUSG00000002265.12	1224.92	-2.25497	0.0879464	-25.6402	5.43228e-145	2.77222e-142	Peg3
ENSMUSG00000049382.9	1289	-2.24347	0.0844793	-26.5564	2.16665e-155	1.31832e-152	Krt8
ENSMUSG00000047261.9	159.302	-2.23974	0.206215	-10.8612	1.76428e-27	7.28745e-26	Gap43
ENSMUSG00000006586.12	46.053	-2.23229	0.28234	-7.9064	2.64934e-15	5.50033e-14	Runx1t1
ENSMUSG00000041703.7	432.048	-2.2214	0.140244	-15.8395	1.66091e-56	1.59246e-54	Zic5
ENSMUSG00000052180.11	118.715	-2.21104	0.225979	-9.78425	1.31562e-22	4.35419e-21	Serpinb6c
ENSMUSG00000028173.7	181.514	-2.20536	0.194645	-11.3301	9.3053e-30	4.19401e-28	Wls
ENSMUSG00000029086.12	180.508	-2.20171	0.196237	-11.2196	3.26581e-29	1.43914e-27	Prom1
ENSMUSG00000024087.3	60.1537	-2.18453	0.275893	-7.91803	2.41296e-15	5.02277e-14	Cyp1b1
ENSMUSG00000022652.6	451.417	-2.18074	0.134613	-16.2	5.04021e-59	5.2458e-57	Morc1
ENSMUSG00000046186.8	113.9	-2.16391	0.231142	-9.36184	7.83604e-21	2.34784e-19	Cd109
ENSMUSG00000064325.3	38.5818	-2.16384	0.287742	-7.52007	5.47478e-14	1.01656e-12	Hhip
ENSMUSG00000028019.6	451.151	-2.15966	0.139464	-15.4855	4.34898e-54	3.88705e-52	Pdgfc
ENSMUSG00000021466.8	2143.89	-2.14532	0.0678753	-31.6067	2.9852e-219	4.72258e-216	Ptch1
ENSMUSG00000022015.8	51.7148	-2.13675	0.276663	-7.72328	1.13374e-14	2.21977e-13	Tnfsf11
ENSMUSG00000039405.6	68.4611	-2.12418	0.264179	-8.04068	8.93439e-16	1.92827e-14	Prss23
ENSMUSG00000021322.7	58.0523	-2.11064	0.275584	-7.65881	1.87665e-14	3.61175e-13	Aoah
ENSMUSG00000027168.18	142.259	-2.09597	0.21477	-9.75913	1.68602e-22	5.5453e-21	Pax6
ENSMUSG00000048915.9	104.534	-2.09121	0.241768	-8.64966	5.16509e-18	1.3053e-16	Efna5
ENSMUSG00000040264.10	62.7462	-2.0862	0.266415	-7.83067	4.85291e-15	9.81752e-14	Gbp2b
ENSMUSG00000052713.8	140.54	-2.07681	0.211741	-9.80826	1.03742e-22	3.4479e-21	Zfp608
ENSMUSG00000059900.11	68.351	-2.07603	0.263191	-7.88793	3.07232e-15	6.33691e-14	Tmem40
ENSMUSG00000022286.12	722.596	-2.07373	0.10848	-19.1162	1.85057e-81	3.28944e-79	Grhl2
ENSMUSG00000022304.9	65.8156	-2.06494	0.263237	-7.84444	4.34903e-15	8.83205e-14	Dpys
ENSMUSG00000031558.12	57.8917	-2.06369	0.270968	-7.61597	2.61723e-14	4.96689e-13	Slit2
ENSMUSG00000032366.12	3679.33	-2.06266	0.0535579	-38.5128	0	0	Tpm1
ENSMUSG00000055333.11	30.6914	-2.04997	0.290261	-7.06252	1.63514e-12	2.75777e-11	Fat2
ENSMUSG00000029121.12	911.182	-2.04881	0.0970814	-21.104	7.30551e-99	1.86408e-96	Crmp1
ENSMUSG00000054889.6	592.347	-2.02972	0.11912	-17.0393	4.19713e-65	5.26973e-63	Dsp
ENSMUSG00000016128.11	82.1511	-2.02673	0.249793	-8.11363	4.91299e-16	1.07949e-14	Stard13
ENSMUSG00000022483.13	182.911	-2.02642	0.203007	-9.98198	1.82778e-23	6.3411e-22	Col2a1
ENSMUSG00000048583.13	722.595	-2.01163	0.10882	-18.4858	2.68528e-76	4.33481e-74	Igf2
ENSMUSG00000028115.13	126.112	-2.01014	0.218938	-9.18132	4.2583e-20	1.21381e-18	Bnipl
ENSMUSG00000005124.6	41.8961	-2.00818	0.283634	-7.08018	1.43966e-12	2.43587e-11	Wisp1
ENSMUSG00000032826.13	301.396	-2.0032	0.16422	-12.1983	3.17559e-34	1.68156e-32	Ank2
ENSMUSG00000037169.11	3106.96	-1.99342	0.0594215	-33.5471	9.91693e-247	2.61476e-243	Mycn
ENSMUSG00000069793.8	51.0381	-1.98466	0.276557	-7.17632	7.16137e-13	1.24635e-11	Slfn9
ENSMUSG00000028640.8	586.826	-1.97891	0.1187	-16.6716	2.10989e-62	2.4543e-60	Tfap2c
ENSMUSG00000000948.13	298.344	-1.97814	0.164297	-12.0401	2.18823e-33	1.12032e-31	Gm38393
ENSMUSG00000041782.11	237.775	-1.9724	0.174297	-11.3163	1.08959e-29	4.89694e-28	Lad1
ENSMUSG00000023826.11	49.6076	-1.95292	0.281849	-6.92896	4.23937e-12	6.88571e-11	Park2
ENSMUSG00000018727.16	140.295	-1.94698	0.209959	-9.27313	1.80754e-20	5.32166e-19	Cpsf4l
ENSMUSG00000021453.2	60.306	-1.9434	0.268405	-7.24056	4.46836e-13	7.88065e-12	Gadd45g
ENSMUSG00000053930.10	85.0457	-1.9352	0.246015	-7.86619	3.65616e-15	7.49229e-14	Shisa6
ENSMUSG00000037492.12	70.6565	-1.93408	0.257886	-7.49975	6.39398e-14	1.1762e-12	Zmat4
ENSMUSG00000032246.10	87.0599	-1.93295	0.244018	-7.92135	2.34941e-15	4.90338e-14	Calml4
ENSMUSG00000027347.15	44.993	-1.93249	0.280876	-6.88022	5.97589e-12	9.61735e-11	Rasgrp1
ENSMUSG00000027356.8	164.761	-1.92175	0.201689	-9.52829	1.59899e-21	4.95029e-20	Fermt1
ENSMUSG00000068154.5	97.0625	-1.91909	0.237365	-8.085	6.21656e-16	1.3565e-14	Insm1
ENSMUSG00000035557.9	121.23	-1.91616	0.220046	-8.70801	3.09247e-18	7.95493e-17	Krt17
ENSMUSG00000001622.12	43.3311	-1.90705	0.282527	-6.74997	1.47879e-11	2.3026e-10	Csn3
ENSMUSG00000040728.12	918.374	-1.90143	0.096252	-19.7547	7.30355e-87	1.50055e-84	Esrp1
ENSMUSG00000067878.10	251.852	-1.90081	0.173221	-10.9734	5.13237e-28	2.15369e-26	Mtap7d3
ENSMUSG00000090125.3	382.25	-1.89951	0.146865	-12.9337	2.90421e-38	1.80175e-36	Pou3f1
ENSMUSG00000019256.14	169.782	-1.89852	0.195682	-9.70205	2.95489e-22	9.55957e-21	Ahr
ENSMUSG00000052821.3	42.4914	-1.89329	0.282506	-6.70176	2.05922e-11	3.1628e-10	Cysltr1
ENSMUSG00000038354.10	300.796	-1.88204	0.156167	-12.0515	1.90539e-33	9.7868e-32	Ankrd35
ENSMUSG00000032332.14	30.6323	-1.87544	0.289958	-6.46797	9.93294e-11	1.44695e-09	Col12a1
ENSMUSG00000047797.11	45.5386	-1.87406	0.279529	-6.70437	2.02277e-11	3.10984e-10	Gjb1
ENSMUSG00000058254.9	321.233	-1.871	0.152563	-12.2638	1.41648e-34	7.64801e-33	Tspan7
ENSMUSG00000050271.9	342.093	-1.86659	0.147052	-12.6935	6.42788e-37	3.80858e-35	D8Ertd82e
ENSMUSG00000035551.6	47.2472	-1.86007	0.279242	-6.66113	2.71724e-11	4.1254e-10	Igfbpl1
ENSMUSG00000025089.12	47.1205	-1.84985	0.279577	-6.6166	3.67565e-11	5.52745e-10	Gfra1
ENSMUSG00000085773.3	36.1142	-1.8366	0.28723	-6.39417	1.61426e-10	2.30691e-09	Gm16233
ENSMUSG00000055737.9	110.617	-1.83349	0.225897	-8.11649	4.79861e-16	1.0573e-14	Ghr
ENSMUSG00000063011.6	80.4281	-1.83045	0.247795	-7.38695	1.50237e-13	2.71009e-12	Msln
ENSMUSG00000028780.10	45.5676	-1.82839	0.279361	-6.54489	5.9539e-11	8.8442e-10	Sema3c
ENSMUSG00000033998.8	432.752	-1.82794	0.132722	-13.7727	3.7217e-43	2.67624e-41	Kcnk1
ENSMUSG00000073988.10	122.12	-1.82775	0.218319	-8.37189	5.67027e-17	1.33686e-15	Ttpa
ENSMUSG00000001506.10	117.131	-1.82613	0.221468	-8.24557	1.64369e-16	3.74685e-15	Col1a1
ENSMUSG00000024300.13	310.695	-1.82324	0.159867	-11.4048	3.95886e-30	1.79969e-28	Myo1f
ENSMUSG00000024697.3	215.112	-1.81054	0.177796	-10.1832	2.35567e-24	8.62656e-23	Gna14
ENSMUSG00000025082.8	93.4896	-1.81005	0.23976	-7.5494	4.37282e-14	8.15779e-13	Vwa2
ENSMUSG00000029135.9	179.654	-1.80018	0.191676	-9.39175	5.90101e-21	1.77817e-19	Fosl2
ENSMUSG00000016918.12	802.904	-1.78131	0.100787	-17.6741	6.6392e-70	9.46235e-68	Sulf1
ENSMUSG00000032517.12	31.8949	-1.78048	0.289013	-6.16056	7.24859e-10	9.7428e-09	Mobp
ENSMUSG00000008601.9	109.819	-1.77836	0.228745	-7.77441	7.58028e-15	1.50276e-13	Rab25
ENSMUSG00000041482.13	37.6583	-1.76186	0.285549	-6.1701	6.82482e-10	9.18883e-09	Piezo2
ENSMUSG00000022055.7	400.92	-1.76035	0.136949	-12.8541	8.1542e-38	4.99998e-36	Nefl
ENSMUSG00000026879.11	275.552	-1.7578	0.165247	-10.6374	1.99605e-26	7.9943e-25	Gsn
ENSMUSG00000061517.8	77.8414	-1.75251	0.250048	-7.00869	2.40552e-12	3.99321e-11	Sox21
ENSMUSG00000024659.11	338.897	-1.74919	0.148231	-11.8005	3.8819e-32	1.87231e-30	Anxa1
ENSMUSG00000064247.11	123.149	-1.74364	0.21698	-8.03596	9.28481e-16	1.99844e-14	Plcxd1
ENSMUSG00000051397.5	32.1441	-1.74026	0.288793	-6.02599	1.68081e-09	2.16358e-08	Tacstd2
ENSMUSG00000024302.12	179.595	-1.74	0.197883	-8.79306	1.45542e-18	3.79947e-17	Dtna
ENSMUSG00000102252.2	1050.5	-1.73385	0.089663	-19.3374	2.60276e-83	4.90186e-81	Snrpn
ENSMUSG00000022893.11	100.833	-1.73156	0.234973	-7.36918	1.71675e-13	3.08977e-12	Adamts1
ENSMUSG00000037685.12	237.119	-1.73103	0.174051	-9.94553	2.63762e-23	9.11072e-22	Atp8a1
ENSMUSG00000071708.8	511.143	-1.73018	0.123939	-13.9599	2.73729e-44	2.04264e-42	Sms
ENSMUSG00000029576.14	292.668	-1.72841	0.158246	-10.9223	9.01775e-28	3.75423e-26	Radil
ENSMUSG00000029661.13	43.8101	-1.72234	0.281007	-6.12918	8.8331e-10	1.17527e-08	Col1a2
ENSMUSG00000016382.12	809.099	-1.72146	0.101237	-17.0041	7.65068e-65	9.53022e-63	Pls3
ENSMUSG00000029484.9	533.839	-1.71349	0.123037	-13.9266	4.36721e-44	3.21346e-42	Anxa3
ENSMUSG00000021994.11	37.3702	-1.71035	0.285517	-5.99034	2.09401e-09	2.65869e-08	Wnt5a
ENSMUSG00000027220.2	76.1888	-1.69834	0.250045	-6.79215	1.10478e-11	1.73389e-10	Syt13
ENSMUSG00000024420.8	49.9232	-1.69442	0.276223	-6.13425	8.55602e-10	1.14128e-08	Zfp521
ENSMUSG00000047139.8	353.236	-1.69341	0.148151	-11.4303	2.95074e-30	1.34915e-28	Cd24a
ENSMUSG00000055653.10	669.889	-1.69189	0.108796	-15.5511	1.56494e-54	1.42284e-52	Gpc3
ENSMUSG00000051177.13	51.5221	-1.69181	0.272767	-6.20238	5.56146e-10	7.57815e-09	Plcb1
ENSMUSG00000029648.10	132.671	-1.69058	0.21328	-7.92658	2.25261e-15	4.72005e-14	Flt1
ENSMUSG00000046402.10	65.5082	-1.68152	0.25973	-6.47411	9.53705e-11	1.39185e-09	Rbp1
ENSMUSG00000026655.11	376.596	-1.67725	0.140393	-11.9468	6.74804e-33	3.35704e-31	Fam107b
ENSMUSG00000043668.10	49.6241	-1.67591	0.275981	-6.07255	1.25893e-09	1.64598e-08	Tox3
ENSMUSG00000006386.12	101.427	-1.67378	0.229795	-7.28378	3.24583e-13	5.76309e-12	Tek
ENSMUSG00000024754.9	1861.18	-1.67148	0.0698492	-23.9298	1.49913e-126	5.5154e-124	Tmem2
ENSMUSG00000021895.9	220.142	-1.66855	0.175507	-9.50699	1.96268e-21	6.01738e-20	Arhgef3
ENSMUSG00000039209.9	102.272	-1.66822	0.229707	-7.2624	3.80283e-13	6.71437e-12	Rpl39l
ENSMUSG00000014773.10	53.8306	-1.66726	0.272185	-6.12547	9.04172e-10	1.2016e-08	Dll1
ENSMUSG00000047878.9	181.703	-1.6552	0.187369	-8.83388	1.01103e-18	2.67466e-17	A4galt
ENSMUSG00000020598.12	37.8501	-1.65003	0.28654	-5.75845	8.48903e-09	9.99974e-08	Nrcam
ENSMUSG00000055874.6	83.966	-1.64936	0.243545	-6.77228	1.26765e-11	1.98361e-10	Foxi3
ENSMUSG00000071665.7	42.9847	-1.64896	0.281308	-5.86177	4.5797e-09	5.57743e-08	Foxr2
ENSMUSG00000055148.7	1154.25	-1.64692	0.0855347	-19.2545	1.29511e-82	2.3824e-80	Klf2
ENSMUSG00000091043.1	28.0137	-1.64471	0.290462	-5.66238	1.49292e-08	1.7102e-07	Glyatl3
ENSMUSG00000029570.2	71.5121	-1.64362	0.253814	-6.47571	9.43702e-11	1.37979e-09	Lfng
ENSMUSG00000031626.13	40.9153	-1.63628	0.281962	-5.80322	6.50543e-09	7.79076e-08	Sorbs2
ENSMUSG00000038112.12	44.252	-1.63604	0.279375	-5.85607	4.73948e-09	5.75872e-08	AW551984
ENSMUSG00000043259.11	140.819	-1.62941	0.211787	-7.69361	1.43045e-14	2.78006e-13	Fam13c
ENSMUSG00000014599.7	186.847	-1.62693	0.190165	-8.55537	1.17487e-17	2.86387e-16	Csf1
ENSMUSG00000031073.5	117.724	-1.62016	0.218995	-7.39816	1.38081e-13	2.49365e-12	Fgf15
ENSMUSG00000020467.12	27.8976	-1.6188	0.290424	-5.57394	2.49043e-08	2.78632e-07	Efemp1
ENSMUSG00000033149.13	521.457	-1.618	0.120663	-13.4093	5.3361e-41	3.62305e-39	Phldb2
ENSMUSG00000030093.6	27.5744	-1.61485	0.290371	-5.56133	2.67723e-08	2.98687e-07	Wnt7a
ENSMUSG00000031274.13	42.6404	-1.61172	0.280765	-5.74046	9.44224e-09	1.10567e-07	Col4a5
ENSMUSG00000033676.10	131.481	-1.61002	0.21092	-7.63331	2.28799e-14	4.37149e-13	Gabrb3
ENSMUSG00000032841.12	111.551	-1.6072	0.224956	-7.14451	9.03142e-13	1.5564e-11	Prr5l
ENSMUSG00000052316.9	35.1037	-1.59978	0.287441	-5.56561	2.61241e-08	2.91866e-07	Lrrc15
ENSMUSG00000035095.11	45.2193	-1.59685	0.278356	-5.73674	9.65178e-09	1.12854e-07	Fam167a
ENSMUSG00000030257.13	130.361	-1.59495	0.211167	-7.553	4.25349e-14	7.95393e-13	Srgap3
ENSMUSG00000029151.11	61.048	-1.59451	0.263298	-6.0559	1.39631e-09	1.81063e-08	Slc30a3
ENSMUSG00000009376.12	113.453	-1.59274	0.223495	-7.12652	1.02941e-12	1.76439e-11	Met
ENSMUSG00000039982.7	296.339	-1.58759	0.156806	-10.1245	4.3009e-24	1.56056e-22	Dtx4
ENSMUSG00000053441.4	30.7055	-1.58586	0.288933	-5.48868	4.04948e-08	4.38186e-07	Adamts19
ENSMUSG00000036334.9	74.1009	-1.58409	0.253463	-6.24979	4.10997e-10	5.66867e-09	Igsf10
ENSMUSG00000020427.8	474.269	-1.58169	0.128247	-12.3331	6.00782e-35	3.27737e-33	Igfbp3
ENSMUSG00000068099.4	33.2173	-1.57912	0.289349	-5.45751	4.8287e-08	5.18602e-07	1500009C09Rik
ENSMUSG00000031709.12	356.361	-1.57424	0.143288	-10.9865	4.4377e-28	1.88216e-26	Tbc1d9
ENSMUSG00000020044.10	85.4932	-1.56595	0.242493	-6.45771	1.06302e-10	1.54143e-09	Timp3
ENSMUSG00000036585.12	150.994	-1.56424	0.19984	-7.82744	4.97922e-15	1.00602e-13	Fgf1
ENSMUSG00000044548.8	161.91	-1.5634	0.196953	-7.9379	2.05636e-15	4.31454e-14	Dact1
ENSMUSG00000028583.11	438.751	-1.56218	0.131908	-11.843	2.34024e-32	1.14267e-30	Pdpn
ENSMUSG00000055980.2	41.401	-1.55541	0.282339	-5.50902	3.60838e-08	3.9423e-07	Irs1
ENSMUSG00000055780.7	42.8674	-1.55302	0.280453	-5.53753	3.06762e-08	3.38422e-07	Usp26
ENSMUSG00000097768.1	51.5628	-1.5484	0.272697	-5.67809	1.36209e-08	1.57286e-07	2310043M15Rik
ENSMUSG00000024502.9	45.6357	-1.54781	0.277224	-5.58326	2.36047e-08	2.64466e-07	Jakmip2
ENSMUSG00000029522.9	385.586	-1.54685	0.137156	-11.2781	1.68397e-29	7.52554e-28	Pla2g1b
ENSMUSG00000038065.10	105.277	-1.54663	0.225814	-6.84915	7.42886e-12	1.17996e-10	Mturn
ENSMUSG00000001300.12	261.231	-1.54155	0.16292	-9.46199	3.02151e-21	9.22787e-20	Efnb2
ENSMUSG00000034435.5	192.203	-1.54148	0.182894	-8.42827	3.508e-17	8.30787e-16	Tmem30b
ENSMUSG00000030270.8	65.7448	-1.5355	0.257276	-5.96831	2.39726e-09	3.02913e-08	Cpne9
ENSMUSG00000030849.14	173.828	-1.5355	0.190228	-8.07189	6.92164e-16	1.50413e-14	Fgfr2
ENSMUSG00000026640.9	77.3152	-1.53519	0.25366	-6.05217	1.42903e-09	1.85002e-08	Plxna2
ENSMUSG00000056427.7	51.4376	-1.53497	0.271131	-5.66136	1.50179e-08	1.71913e-07	Slit3
ENSMUSG00000039934.9	46.5622	-1.53291	0.276555	-5.54287	2.97555e-08	3.29413e-07	Gsap
ENSMUSG00000049929.7	200.255	-1.53253	0.179579	-8.53402	1.41348e-17	3.42439e-16	Lpar4
ENSMUSG00000040693.7	53.6724	-1.53188	0.270475	-5.66366	1.48177e-08	1.69867e-07	Slco4c1
ENSMUSG00000040322.7	156.964	-1.52695	0.202608	-7.53647	4.82862e-14	8.99749e-13	Slc25a24
ENSMUSG00000033581.13	1558.93	-1.52556	0.0737505	-20.6854	4.68723e-95	1.1408e-92	Igf2bp2
ENSMUSG00000027233.4	64.6181	-1.52503	0.259882	-5.86815	4.4068e-09	5.37929e-08	Patl2
ENSMUSG00000022892.10	267.057	-1.52261	0.165589	-9.19506	3.7477e-20	1.07994e-18	App
ENSMUSG00000061353.8	41.1603	-1.51703	0.282638	-5.36739	7.98852e-08	8.30344e-07	Cxcl12
ENSMUSG00000081044.5	237.067	-1.51028	0.170989	-8.83259	1.0228e-18	2.7013e-17	AU015836
ENSMUSG00000021990.12	591.951	-1.50831	0.117405	-12.8471	8.9318e-38	5.45564e-36	Spata13
ENSMUSG00000044813.12	289.129	-1.50812	0.157035	-9.6037	7.71254e-22	2.44025e-20	Shb
ENSMUSG00000020032.11	305.608	-1.50748	0.150561	-10.0124	1.34473e-23	4.73802e-22	Nuak1
ENSMUSG00000024503.2	49.4019	-1.50647	0.273315	-5.51183	3.55122e-08	3.8906e-07	Spink3
ENSMUSG00000070880.7	61.6376	-1.50175	0.26149	-5.74305	9.29886e-09	1.09131e-07	Gad1
ENSMUSG00000032268.10	20.5661	-1.50135	0.288733	-5.19979	1.99515e-07	1.96779e-06	Tmprss5
ENSMUSG00000016262.11	76.4386	-1.50098	0.247798	-6.05726	1.38462e-09	1.79841e-08	Sertad4
ENSMUSG00000029168.11	411.128	-1.50055	0.134895	-11.1238	9.60657e-29	4.16372e-27	Dpysl5
ENSMUSG00000037995.12	665.544	-1.49556	0.110611	-13.5209	1.17673e-41	8.16483e-40	Igsf9
ENSMUSG00000020122.13	118.179	-1.49443	0.218082	-6.85261	7.25171e-12	1.15414e-10	Egfr
ENSMUSG00000068876.11	1048.7	-1.49353	0.0878694	-16.9971	8.62847e-65	1.05816e-62	Cgn
ENSMUSG00000043913.11	26.0818	-1.49175	0.290373	-5.13736	2.78629e-07	2.68775e-06	Ccdc60
ENSMUSG00000028591.8	222.682	-1.49015	0.172159	-8.65568	4.89994e-18	1.24338e-16	Pramef12
ENSMUSG00000024501.16	636.635	-1.49004	0.113462	-13.1325	2.1451e-39	1.37949e-37	Dpysl3
ENSMUSG00000001870.12	304.213	-1.48768	0.152263	-9.77046	1.50763e-22	4.96889e-21	Ltbp1
ENSMUSG00000038980.1	30.3968	-1.48638	0.289523	-5.13387	2.8384e-07	2.73468e-06	Rbbp8nl
ENSMUSG00000074653.7	60.6898	-1.48224	0.262199	-5.6531	1.57583e-08	1.79998e-07	Lrrc31
ENSMUSG00000078689.5	53.5551	-1.47525	0.269603	-5.47191	4.45215e-08	4.80116e-07	Mup6
ENSMUSG00000026639.15	31.6646	-1.47459	0.288402	-5.11298	3.17119e-07	3.02575e-06	Lamb3
ENSMUSG00000030494.10	343.666	-1.47296	0.146448	-10.0579	8.47783e-24	3.01392e-22	Rhpn2
ENSMUSG00000003534.14	979.466	-1.47259	0.09124	-16.1397	1.34199e-58	1.36092e-56	Ddr1
ENSMUSG00000078954.6	177.747	-1.46887	0.191026	-7.68936	1.47876e-14	2.8634e-13	Arhgap8
ENSMUSG00000085555.6	37.1678	-1.46738	0.286296	-5.12538	2.96935e-07	2.84697e-06	2610035F20Rik
ENSMUSG00000032936.10	297.466	-1.46711	0.15278	-9.60271	7.78675e-22	2.45881e-20	Camkv
ENSMUSG00000019820.9	2852.2	-1.467	0.116806	-12.5593	3.53467e-36	1.99709e-34	Utrn
ENSMUSG00000004665.7	1514.3	-1.4637	0.0742954	-19.7011	2.1103e-86	4.28011e-84	Cnn2
ENSMUSG00000025726.8	513.001	-1.46319	0.119992	-12.194	3.34414e-34	1.76348e-32	Slc28a1
ENSMUSG00000004038.9	29.955	-1.46267	0.289001	-5.06113	4.16777e-07	3.90143e-06	Gstm3
ENSMUSG00000031137.14	69.5907	-1.46098	0.253153	-5.77111	7.8752e-09	9.3183e-08	Fgf13
ENSMUSG00000026185.8	34.6559	-1.45106	0.2858	-5.07718	3.83079e-07	3.59893e-06	Igfbp5
ENSMUSG00000018217.9	132.823	-1.44993	0.20826	-6.9621	3.35244e-12	5.51879e-11	Pmp22
ENSMUSG00000028786.12	74.3966	-1.44708	0.249886	-5.79096	6.9985e-09	8.33079e-08	Tmem54
ENSMUSG00000022788.13	214.76	-1.4446	0.173521	-8.3252	8.41893e-17	1.95004e-15	Fgd4
ENSMUSG00000027478.12	5499.84	-1.4425	0.044119	-32.6956	1.80297e-234	3.56537e-231	Dnmt3b
ENSMUSG00000040363.11	913.114	-1.44147	0.0942354	-15.2965	8.06763e-53	7.13016e-51	Bcor
ENSMUSG00000063838.6	116.207	-1.43678	0.218854	-6.56502	5.20265e-11	7.75739e-10	1700027J19Rik
ENSMUSG00000091243.1	65.1133	-1.43591	0.259284	-5.53799	3.05968e-08	3.37782e-07	Vgll3
ENSMUSG00000072945.3	35.1807	-1.43481	0.287208	-4.9957	5.86213e-07	5.37617e-06	Ripply1
ENSMUSG00000068547.6	37.3891	-1.42929	0.284019	-5.03237	4.84463e-07	4.48987e-06	Clca4a
ENSMUSG00000022101.5	555.236	-1.42825	0.116067	-12.3054	8.46994e-35	4.60462e-33	Fgf17
ENSMUSG00000041718.12	4880.42	-1.42674	0.0478359	-29.8257	1.81452e-195	2.05041e-192	Alg13
ENSMUSG00000037428.11	149.451	-1.42518	0.199844	-7.13149	9.92916e-13	1.70553e-11	Vgf
ENSMUSG00000024013.11	43.2494	-1.4248	0.278933	-5.10805	3.25504e-07	3.10022e-06	Fgd2
ENSMUSG00000030905.5	60.954	-1.42459	0.264509	-5.38578	7.21309e-08	7.54702e-07	Crym
ENSMUSG00000022587.11	661.461	-1.42228	0.108072	-13.1604	1.48236e-39	9.57178e-38	Ly6e
ENSMUSG00000033949.8	150.742	-1.42111	0.198506	-7.15902	8.12543e-13	1.40948e-11	Trim36
ENSMUSG00000036158.9	136.639	-1.42099	0.209499	-6.7828	1.17868e-11	1.84804e-10	Prickle1
ENSMUSG00000035226.5	205.618	-1.41096	0.179121	-7.87713	3.34984e-15	6.89135e-14	Rims4
ENSMUSG00000051111.12	21.3564	-1.40941	0.289163	-4.87409	1.09313e-06	9.60743e-06	Sv2c
ENSMUSG00000037860.12	504.606	-1.40846	0.122383	-11.5086	1.19438e-30	5.52489e-29	Aim2
ENSMUSG00000034701.9	249.613	-1.40771	0.164989	-8.53214	1.43662e-17	3.47513e-16	Neurod1
ENSMUSG00000048562.6	28.4116	-1.40114	0.290008	-4.83137	1.35597e-06	1.17478e-05	Sp8
ENSMUSG00000044626.9	136.462	-1.39984	0.205484	-6.81242	9.5971e-12	1.51071e-10	Liph
ENSMUSG00000024548.11	66.015	-1.39458	0.256241	-5.44246	5.25502e-08	5.60205e-07	Setbp1
ENSMUSG00000041670.12	51.3658	-1.38804	0.269917	-5.14248	2.71137e-07	2.62347e-06	Rims1
ENSMUSG00000009075.2	73.6345	-1.38709	0.250205	-5.54383	2.95919e-08	3.27831e-07	Cabp7
ENSMUSG00000031163.2	16.5322	-1.38601	0.284126	-4.87815	1.07086e-06	9.42737e-06	Glod5
ENSMUSG00000030800.9	208.366	-1.38481	0.178365	-7.76391	8.23502e-15	1.62644e-13	Prss8
ENSMUSG00000081752.3	50.498	-1.38393	0.272057	-5.08689	3.63983e-07	3.44184e-06	Gm14680
ENSMUSG00000050447.12	27.5925	-1.38343	0.290111	-4.76862	1.85496e-06	1.57264e-05	Lypd6
ENSMUSG00000021209.9	86.4711	-1.38156	0.239094	-5.77832	7.54522e-09	8.95464e-08	Ppp4r4
ENSMUSG00000045330.5	26.8442	-1.38063	0.290306	-4.75577	1.97696e-06	1.66803e-05	4933402E13Rik
ENSMUSG00000002997.12	127.896	-1.37677	0.212552	-6.47731	9.33747e-11	1.3665e-09	Prkar2b
ENSMUSG00000029189.7	58.5416	-1.37576	0.262945	-5.23212	1.67577e-07	1.66944e-06	Sel1l3
ENSMUSG00000002602.13	183.325	-1.37314	0.184753	-7.43227	1.0675e-13	1.94114e-12	Axl
ENSMUSG00000044279.12	169.466	-1.37154	0.193277	-7.09626	1.2818e-12	2.17809e-11	Crb3
ENSMUSG00000028525.13	25.1111	-1.3704	0.290445	-4.71828	2.37848e-06	1.97624e-05	Pde4b
ENSMUSG00000030774.10	1078.07	-1.36766	0.0861829	-15.8693	1.03354e-56	1.00929e-54	Pak1
ENSMUSG00000019785.10	38.7764	-1.36601	0.283573	-4.81713	1.45638e-06	1.25421e-05	Clvs2
ENSMUSG00000030930.10	162.31	-1.36164	0.193155	-7.04948	1.79588e-12	3.01922e-11	Chst15
ENSMUSG00000023186.11	323.882	-1.35965	0.146625	-9.273	1.80977e-20	5.32166e-19	Vwa5a
ENSMUSG00000024399.5	64.3119	-1.35765	0.257185	-5.27886	1.29988e-07	1.31737e-06	Ltb
ENSMUSG00000042834.11	209.425	-1.35658	0.176479	-7.6869	1.50742e-14	2.91533e-13	Nrep
ENSMUSG00000022658.10	38.922	-1.35342	0.281706	-4.80437	1.55243e-06	1.33114e-05	Tagln3
ENSMUSG00000024479.2	61.2953	-1.34892	0.263124	-5.12654	2.95122e-07	2.83131e-06	Mal2
ENSMUSG00000007655.13	35.0306	-1.34804	0.285283	-4.72526	2.29821e-06	1.91659e-05	Cav1
ENSMUSG00000031111.13	25.4426	-1.34334	0.29035	-4.62662	3.71678e-06	2.99234e-05	Igsf1
ENSMUSG00000063632.6	830.059	-1.34123	0.0972507	-13.7914	2.87049e-43	2.07357e-41	Sox11
ENSMUSG00000079037.6	173.499	-1.34105	0.190164	-7.05207	1.76276e-12	2.96985e-11	Prnp
ENSMUSG00000042272.14	578.461	-1.33702	0.115036	-11.6226	3.16322e-31	1.48935e-29	Sestd1
ENSMUSG00000024981.5	373.4	-1.336	0.137685	-9.70332	2.91843e-22	9.46098e-21	Acsl5
ENSMUSG00000038578.12	211.706	-1.33513	0.176406	-7.5685	3.77551e-14	7.09463e-13	Susd1
ENSMUSG00000008461.5	41.3145	-1.3342	0.280214	-4.76134	1.92311e-06	1.6252e-05	Fut1
ENSMUSG00000091002.2	60.8782	-1.33401	0.262332	-5.0852	3.67247e-07	3.46989e-06	Tcerg1l
ENSMUSG00000038058.11	366.358	-1.33175	0.138242	-9.63347	5.77479e-22	1.83448e-20	Nod1
ENSMUSG00000027499.9	56.7304	-1.33052	0.267014	-4.98297	6.2616e-07	5.71931e-06	Pkia
ENSMUSG00000027238.13	179.118	-1.32962	0.191134	-6.95646	3.48917e-12	5.726e-11	Frmd5
ENSMUSG00000029695.10	44.9626	-1.31718	0.276989	-4.75536	1.98097e-06	1.66963e-05	Aass
ENSMUSG00000042417.4	29.7456	-1.3171	0.288997	-4.55749	5.17691e-06	4.05038e-05	Ccno
ENSMUSG00000051367.8	250.175	-1.31622	0.162635	-8.09309	5.81687e-16	1.27103e-14	Six1
ENSMUSG00000046942.14	81.7171	-1.31429	0.241281	-5.44714	5.11873e-08	5.46413e-07	Mageb16
ENSMUSG00000044033.13	48.1631	-1.31411	0.273912	-4.79755	1.60617e-06	1.37053e-05	Ccdc141
ENSMUSG00000055799.10	879.093	-1.3141	0.0934803	-14.0576	6.92384e-45	5.29155e-43	Tcf7l1
ENSMUSG00000029313.15	781.742	-1.31256	0.100231	-13.0954	3.49786e-39	2.20463e-37	Aff1
ENSMUSG00000061048.7	673.592	-1.31245	0.107747	-12.1808	3.93336e-34	2.06046e-32	Cdh3
ENSMUSG00000029552.16	307.369	-1.30989	0.149363	-8.76986	1.78884e-18	4.63166e-17	Tes
ENSMUSG00000034159.9	22.5462	-1.30575	0.289849	-4.50492	6.63987e-06	5.10412e-05	2310007B03Rik
ENSMUSG00000029778.9	36.6882	-1.30408	0.283774	-4.5955	4.31719e-06	3.43206e-05	Adcyap1r1
ENSMUSG00000046879.6	62.3172	-1.30289	0.259236	-5.02591	5.01061e-07	4.63826e-06	Irgm1
ENSMUSG00000003949.13	22.0939	-1.2983	0.290005	-4.47682	7.57624e-06	5.76509e-05	Hlf
ENSMUSG00000028128.10	201.058	-1.2983	0.181438	-7.15561	8.32991e-13	1.44021e-11	F3
ENSMUSG00000026579.8	66.5433	-1.29682	0.260501	-4.97818	6.41841e-07	5.84904e-06	F5
ENSMUSG00000052117.5	14.4396	-1.2959	0.27915	-4.64231	3.44538e-06	2.79374e-05	D630039A03Rik
ENSMUSG00000034687.5	39.16	-1.2951	0.282985	-4.57657	4.72662e-06	3.72015e-05	Fras1
ENSMUSG00000028573.15	122.145	-1.29492	0.214393	-6.03994	1.54176e-09	1.9927e-08	Fggy
ENSMUSG00000031700.8	2122.69	-1.29483	0.0630307	-20.5428	8.92426e-94	2.10719e-91	Gpt2
ENSMUSG00000030103.8	792.529	-1.29376	0.0991543	-13.048	6.52788e-39	4.09806e-37	Bhlhe40
ENSMUSG00000037892.10	17.3451	-1.29257	0.2855	-4.52741	5.97108e-06	4.61242e-05	Pcdh18
ENSMUSG00000031486.11	362.502	-1.28939	0.141349	-9.12206	7.37116e-20	2.05664e-18	Adgra2
ENSMUSG00000025083.14	46.6202	-1.28803	0.274693	-4.68898	2.74564e-06	2.2529e-05	Afap1l2
ENSMUSG00000026519.13	357.462	-1.28643	0.140108	-9.18171	4.24303e-20	1.21164e-18	Tmem63a
ENSMUSG00000060508.12	23.2738	-1.28554	0.290031	-4.43241	9.31837e-06	7.01984e-05	Nlrp9b
ENSMUSG00000034472.10	178.797	-1.28516	0.192289	-6.68345	2.33378e-11	3.57064e-10	Rasd2
ENSMUSG00000002076.8	710.744	-1.28339	0.106059	-12.1007	1.04709e-33	5.43113e-32	Hsf2bp
ENSMUSG00000022629.13	271.71	-1.28231	0.158249	-8.10309	5.35786e-16	1.17236e-14	Kif21a
ENSMUSG00000056458.13	283.753	-1.28125	0.153945	-8.32273	8.59636e-17	1.98822e-15	Mok
ENSMUSG00000024044.12	278.82	-1.27964	0.155462	-8.23121	1.85338e-16	4.21009e-15	Epb4.1l3
ENSMUSG00000050288.6	299.324	-1.27916	0.152019	-8.41443	3.94806e-17	9.33607e-16	Fzd2
ENSMUSG00000020363.6	1847.83	-1.27836	0.0706444	-18.0957	3.44451e-73	5.23962e-71	Gfpt2
ENSMUSG00000025492.6	1258.99	-1.27668	0.0811881	-15.725	1.01908e-55	9.65382e-54	Ifitm3
ENSMUSG00000027210.17	121.189	-1.27396	0.21699	-5.87104	4.33072e-09	5.29868e-08	Meis2
ENSMUSG00000026421.11	1097.74	-1.27238	0.0848207	-15.0008	7.25308e-51	6.27014e-49	Csrp1
ENSMUSG00000025056.4	1679.42	-1.27225	0.0721535	-17.6326	1.38467e-69	1.92153e-67	Nr0b1
ENSMUSG00000030376.7	111.603	-1.2676	0.218783	-5.79386	6.87853e-09	8.21271e-08	Slc8a2
ENSMUSG00000019823.14	327.849	-1.26495	0.147386	-8.58256	9.27883e-18	2.28291e-16	Mical1
ENSMUSG00000041607.13	81.1073	-1.2646	0.241495	-5.23657	1.63586e-07	1.63173e-06	Mbp
ENSMUSG00000015568.12	112.213	-1.26455	0.218702	-5.78208	7.3784e-09	8.76324e-08	Lpl
ENSMUSG00000057706.6	84.7891	-1.26308	0.238398	-5.29821	1.16941e-07	1.19355e-06	Mex3b
ENSMUSG00000024459.15	328.688	-1.26224	0.146471	-8.6177	6.83101e-18	1.70184e-16	H2-M5
ENSMUSG00000029322.9	133.603	-1.26022	0.20621	-6.11133	9.88044e-10	1.30584e-08	Plac8
ENSMUSG00000041193.12	95.2237	-1.25966	0.231095	-5.45085	5.01293e-08	5.36203e-07	Pla2g5
ENSMUSG00000028184.9	1564.83	-1.2593	0.0725827	-17.3499	1.97532e-67	2.60413e-65	Adgrl2
ENSMUSG00000025321.11	15.6732	-1.25811	0.282869	-4.44768	8.68039e-06	6.56423e-05	Itgb8
ENSMUSG00000031740.7	260.99	-1.25588	0.159254	-7.88601	3.12012e-15	6.42712e-14	Mmp2
ENSMUSG00000029603.12	313.083	-1.25573	0.150303	-8.35466	6.56188e-17	1.5311e-15	Dtx1
ENSMUSG00000036030.9	1374.7	-1.25445	0.0765559	-16.3861	2.4038e-60	2.60467e-58	Prtg
ENSMUSG00000028654.10	364.235	-1.25078	0.140938	-8.87465	7.01519e-19	1.87151e-17	Mycl
ENSMUSG00000029761.13	2055.09	-1.24924	0.0639865	-19.5236	6.92192e-85	1.38614e-82	Cald1
ENSMUSG00000043003.10	50.1432	-1.24795	0.272562	-4.57857	4.68157e-06	3.6902e-05	Rasef
ENSMUSG00000037419.8	116.429	-1.24709	0.216013	-5.7732	7.77795e-09	9.21012e-08	Endod1
ENSMUSG00000024261.5	52.8754	-1.24696	0.269999	-4.61838	3.86745e-06	3.10574e-05	Syt4
ENSMUSG00000022321.12	29.8127	-1.24573	0.288503	-4.31792	1.57504e-05	0.000113881	Cdh10
ENSMUSG00000028364.12	30.774	-1.24538	0.287917	-4.3255	1.52186e-05	0.000110288	Tnc
ENSMUSG00000042129.6	23.8219	-1.24333	0.290442	-4.2808	1.86222e-05	0.000132075	Rassf4
ENSMUSG00000056258.8	17.949	-1.23913	0.287396	-4.31159	1.62081e-05	0.00011671	Kcnq3
ENSMUSG00000035305.5	21.519	-1.23896	0.289212	-4.2839	1.83642e-05	0.000130454	Ror1
ENSMUSG00000018569.9	465.281	-1.23771	0.123763	-10.0007	1.51393e-23	5.29877e-22	Cldn7
ENSMUSG00000021822.2	42.8859	-1.23498	0.279364	-4.42068	9.83917e-06	7.36577e-05	Plau
ENSMUSG00000026994.6	108.41	-1.23428	0.222714	-5.54199	2.99048e-08	3.30835e-07	Galnt3
ENSMUSG00000020486.15	28.1464	-1.23423	0.289697	-4.26043	2.04034e-05	0.000143077	2020-09-04
ENSMUSG00000052512.12	1037	-1.2342	0.0911913	-13.5342	9.83043e-42	6.8813e-40	Nav2
ENSMUSG00000052854.12	70.2501	-1.23417	0.263718	-4.67987	2.87061e-06	2.34693e-05	Nrk
ENSMUSG00000019866.10	76.1494	-1.2341	0.250907	-4.91855	8.71861e-07	7.77938e-06	Aim1
ENSMUSG00000027985.11	240.027	-1.23341	0.164528	-7.49663	6.54789e-14	1.20311e-12	Lef1
ENSMUSG00000025932.11	50.6511	-1.23211	0.269399	-4.57353	4.79567e-06	3.77146e-05	Eya1
ENSMUSG00000022885.12	341.355	-1.23092	0.145348	-8.46883	2.47878e-17	5.92361e-16	St6gal1
ENSMUSG00000052534.12	318.127	-1.22829	0.146745	-8.37024	5.75013e-17	1.35167e-15	Pbx1
ENSMUSG00000043843.13	56.7264	-1.22655	0.263729	-4.65078	3.30682e-06	2.68414e-05	Tmem145
ENSMUSG00000001025.5	407.792	-1.22385	0.13199	-9.27226	1.82236e-20	5.34873e-19	S100a6
ENSMUSG00000079042.6	641.675	-1.22321	0.107236	-11.4067	3.87266e-30	1.76558e-28	Apela
ENSMUSG00000003948.13	208.15	-1.22259	0.174423	-7.00936	2.39403e-12	3.97831e-11	Mmd
ENSMUSG00000025348.8	42.4904	-1.22138	0.278097	-4.39192	1.12353e-05	8.36827e-05	Itga7
ENSMUSG00000057098.11	93.112	-1.219	0.234206	-5.20483	1.94176e-07	1.91991e-06	Ebf1
ENSMUSG00000034330.9	1021	-1.21851	0.0886369	-13.7472	5.29711e-43	3.79187e-41	Plcg2
ENSMUSG00000025997.10	29.993	-1.21347	0.288182	-4.21078	2.54496e-05	0.000174745	Ikzf2
ENSMUSG00000086748.1	19.0375	-1.21087	0.287336	-4.21413	2.50742e-05	0.000172392	Gm13261
ENSMUSG00000009248.5	30.7558	-1.20889	0.287688	-4.20208	2.64468e-05	0.000181356	Ascl2
ENSMUSG00000032232.11	411.49	-1.20678	0.130385	-9.2555	2.13237e-20	6.224e-19	Cgnl1
ENSMUSG00000000861.12	72.6417	-1.20548	0.248855	-4.84413	1.27169e-06	1.10479e-05	Bcl11a
ENSMUSG00000024924.11	170.41	-1.20327	0.188545	-6.38185	1.74956e-10	2.49802e-09	Vldlr
ENSMUSG00000040562.9	118.59	-1.20115	0.214086	-5.61059	2.01644e-08	2.27857e-07	Gstm2
ENSMUSG00000015305.5	609.183	-1.19914	0.115439	-10.3876	2.82257e-25	1.06825e-23	Sash1
ENSMUSG00000058056.12	379.929	-1.19898	0.136681	-8.77214	1.75301e-18	4.54634e-17	Palld
ENSMUSG00000083534.1	84.3466	-1.19768	0.240896	-4.97176	6.63493e-07	6.03592e-06	H2-M6-ps
ENSMUSG00000029673.14	398.988	-1.19579	0.132096	-9.05249	1.3975e-19	3.85836e-18	Auts2
ENSMUSG00000028536.9	75.6347	-1.19569	0.247537	-4.83036	1.36285e-06	1.17945e-05	2610528J11Rik
ENSMUSG00000034391.10	1215.38	-1.19507	0.0805518	-14.836	8.56939e-50	7.28859e-48	Fbxo15
ENSMUSG00000039252.8	48.7219	-1.19207	0.271523	-4.3903	1.13195e-05	8.42307e-05	Lgi2
ENSMUSG00000031665.6	3115.75	-1.18948	0.0555966	-21.3947	1.49562e-101	3.87881e-99	Sall1
ENSMUSG00000022231.9	45.8149	-1.18909	0.274013	-4.33954	1.42783e-05	0.000104238	Sema5a
ENSMUSG00000033256.11	119.914	-1.18752	0.217656	-5.45598	4.87047e-08	5.22025e-07	Shf
ENSMUSG00000053654.7	197.124	-1.17933	0.178	-6.62544	3.46209e-11	5.21622e-10	Krt42
ENSMUSG00000019997.8	977.489	-1.17913	0.0922348	-12.784	2.01434e-37	1.20708e-35	Ctgf
ENSMUSG00000054753.8	1258.21	-1.17415	0.0833702	-14.0835	4.7941e-45	3.68169e-43	AU018091
ENSMUSG00000056300.11	283.631	-1.17319	0.153315	-7.65217	1.97612e-14	3.78935e-13	Gm13247
ENSMUSG00000046694.6	97.6563	-1.17187	0.234076	-5.00637	5.54675e-07	5.10172e-06	Fam46b
ENSMUSG00000044017.13	37.5265	-1.16869	0.282127	-4.14241	3.43669e-05	0.000231453	Adgrd1
ENSMUSG00000043289.9	111.761	-1.16718	0.221867	-5.26071	1.43498e-07	1.44687e-06	Mei4
ENSMUSG00000024064.10	14.4233	-1.16638	0.280222	-4.16235	3.14988e-05	0.000213593	Galnt14
ENSMUSG00000033316.11	68.2763	-1.16333	0.254131	-4.5777	4.70107e-06	3.70373e-05	Galnt9
ENSMUSG00000034917.7	369.344	-1.16317	0.139048	-8.36525	5.99859e-17	1.40174e-15	Tjp3
ENSMUSG00000055373.8	536.67	-1.16316	0.123258	-9.43678	3.84425e-21	1.16954e-19	Fut9
ENSMUSG00000054667.7	24.5216	-1.16158	0.290375	-4.00026	6.32742e-05	0.00040428	Irs4
ENSMUSG00000032035.12	126.378	-1.16063	0.209433	-5.54177	2.99433e-08	3.3103e-07	Ets1
ENSMUSG00000025478.12	112.596	-1.15828	0.219837	-5.26881	1.37314e-07	1.38805e-06	Dpysl4
ENSMUSG00000024338.11	17.7092	-1.15489	0.286973	-4.0244	5.71216e-05	0.000368449	Psmb8
ENSMUSG00000021268.14	546.287	-1.15466	0.115491	-9.99782	1.55785e-23	5.44045e-22	Meg3
ENSMUSG00000060499.7	157.954	-1.15295	0.193275	-5.96535	2.44114e-09	3.07965e-08	Rpl10l
ENSMUSG00000039384.8	36.5787	-1.15245	0.283371	-4.06695	4.7633e-05	0.000311861	Dusp10
ENSMUSG00000005087.14	35.3948	-1.14945	0.283832	-4.04975	5.12715e-05	0.00033338	Cd44
ENSMUSG00000086228.1	121.186	-1.1481	0.214236	-5.35907	8.36531e-08	8.66662e-07	Ubap1l
ENSMUSG00000029765.11	17.3468	-1.14548	0.28697	-3.99163	6.56217e-05	0.00041776	Plxna4
ENSMUSG00000078794.3	237.842	-1.14532	0.165116	-6.93647	4.02022e-12	6.55669e-11	Dact3
ENSMUSG00000041624.9	34.8878	-1.14467	0.28532	-4.01189	6.0234e-05	0.000386416	Gucy1a2
ENSMUSG00000058135.9	262.801	-1.14253	0.158811	-7.19428	6.27914e-13	1.10251e-11	Gstm1
ENSMUSG00000041642.15	675.818	-1.1424	0.106683	-10.7084	9.29767e-27	3.77152e-25	Kif21b
ENSMUSG00000006143.9	12.269	-1.14151	0.273269	-4.17725	2.95055e-05	0.000200851	Upk3bl
ENSMUSG00000044337.5	27.6085	-1.14076	0.289364	-3.94231	8.07009e-05	0.000505619	Ackr3
ENSMUSG00000001672.11	62.23	-1.14046	0.258698	-4.40845	1.04111e-05	7.78007e-05	Marveld3
ENSMUSG00000021411.12	41.271	-1.14001	0.27874	-4.08988	4.31602e-05	0.000284735	Pxdc1
ENSMUSG00000097536.2	142.45	-1.13898	0.205197	-5.55064	2.84631e-08	3.16213e-07	2610037D02Rik
ENSMUSG00000045349.12	84.9476	-1.13701	0.238453	-4.76827	1.85812e-06	1.57448e-05	Sh2d5
ENSMUSG00000026475.7	50.2875	-1.13695	0.272035	-4.17942	2.92248e-05	0.000199197	Rgs16
ENSMUSG00000036834.13	283.108	-1.13659	0.152637	-7.44634	9.5962e-14	1.751e-12	Plch1
ENSMUSG00000031144.12	41.859	-1.13596	0.277843	-4.0885	4.34165e-05	0.000286187	Syp
ENSMUSG00000051735.6	393.829	-1.13486	0.134214	-8.45563	2.77591e-17	6.60375e-16	Rinl
ENSMUSG00000035934.12	43.7821	-1.13325	0.277176	-4.08856	4.34058e-05	0.000286187	Pknox2
ENSMUSG00000039278.10	105.042	-1.13242	0.223012	-5.07782	3.81792e-07	3.59093e-06	Pcsk1n
ENSMUSG00000035413.8	134.692	-1.13139	0.205362	-5.50924	3.60379e-08	3.94001e-07	Tmem98
ENSMUSG00000053007.6	15.3895	-1.13056	0.283654	-3.98571	6.72779e-05	0.000427273	Creb5
ENSMUSG00000061356.10	36.7565	-1.13013	0.282916	-3.99458	6.48092e-05	0.000413087	Nuggc
ENSMUSG00000038156.12	35.9832	-1.12967	0.283662	-3.98244	6.82107e-05	0.000432676	Spon1
ENSMUSG00000022272.14	3891.9	-1.12878	0.0492519	-22.9186	3.03372e-116	9.2295e-114	Myo10
ENSMUSG00000050010.7	68.9424	-1.1255	0.25112	-4.48192	7.39754e-06	5.63452e-05	Shisa3
ENSMUSG00000031303.8	251.109	-1.12253	0.160472	-6.99514	2.64986e-12	4.38043e-11	Map3k15
ENSMUSG00000073403.8	189.825	-1.12069	0.181084	-6.1888	6.06244e-10	8.21129e-09	Gm10499
ENSMUSG00000037010.7	27.009	-1.1174	0.290128	-3.85142	0.000117437	0.00071401	Apln
ENSMUSG00000035235.9	371.832	-1.11172	0.139537	-7.96718	1.62331e-15	3.4334e-14	Trim13
ENSMUSG00000026837.12	329.739	-1.11109	0.147157	-7.55038	4.33988e-14	8.10589e-13	Col5a1
ENSMUSG00000057143.11	35.0039	-1.10995	0.288074	-3.85301	0.000116675	0.000709921	Trim12c
ENSMUSG00000031925.13	21.6869	-1.10913	0.289917	-3.82567	0.000130417	0.000785381	Maml2
ENSMUSG00000008035.9	586.891	-1.10851	0.117017	-9.47312	2.71611e-21	8.31121e-20	Mid1ip1
ENSMUSG00000031636.6	17.69	-1.10635	0.287407	-3.84942	0.000118399	0.000719581	Pdlim3
ENSMUSG00000020303.2	385.813	-1.10513	0.134931	-8.19031	2.60546e-16	5.83004e-15	Stc2
ENSMUSG00000022037.11	467.006	-1.10368	0.125348	-8.80494	1.30921e-18	3.44049e-17	Clu
ENSMUSG00000015222.14	251.135	-1.10293	0.160546	-6.8699	6.4247e-12	1.03082e-10	Map2
ENSMUSG00000036766.9	27.6592	-1.10251	0.289422	-3.80936	0.000139325	0.000834578	Dner
ENSMUSG00000003541.6	99.3732	-1.10221	0.226104	-4.87482	1.08907e-06	9.57703e-06	Ier3
ENSMUSG00000001700.9	154.465	-1.10061	0.197986	-5.55905	2.71252e-08	3.02411e-07	Gramd3
ENSMUSG00000062591.5	39.9745	-1.10033	0.279964	-3.93026	8.48525e-05	0.000529742	Tubb4a
ENSMUSG00000022947.7	611.725	-1.09914	0.109194	-10.0659	7.81423e-24	2.78426e-22	Cbr3
ENSMUSG00000020908.11	57.1595	-1.09903	0.261925	-4.19598	2.71695e-05	0.000185909	Myh3
ENSMUSG00000054196.6	64.7493	-1.09607	0.255218	-4.29463	1.74989e-05	0.000124924	Cthrc1
ENSMUSG00000066113.12	25.4767	-1.09399	0.290339	-3.76796	0.000164585	0.00096757	Adamtsl1
ENSMUSG00000034607.6	12.6227	-1.09156	0.274589	-3.97526	7.0301e-05	0.000443977	Pof1b
ENSMUSG00000009092.4	123.646	-1.09125	0.211195	-5.16703	2.37841e-07	2.31547e-06	Derl3
ENSMUSG00000021062.12	458.749	-1.09064	0.126184	-8.64324	5.464e-18	1.37864e-16	Rab15
ENSMUSG00000020297.7	30.6369	-1.09028	0.28854	-3.77863	0.000157696	0.00093053	Nsg2
ENSMUSG00000052727.5	2325.02	-1.0883	0.0716158	-15.1964	3.73802e-52	3.2853e-50	Map1b
ENSMUSG00000006369.11	538.138	-1.08723	0.118484	-9.17614	4.46821e-20	1.26907e-18	Fbln1
ENSMUSG00000024827.9	4333.93	-1.087	0.04687	-23.1917	5.51924e-119	1.74629e-116	Gldc
ENSMUSG00000042851.14	65.9703	-1.08541	0.253987	-4.27348	1.92442e-05	0.000136095	Zc3h6
ENSMUSG00000034382.11	185.82	-1.08249	0.187215	-5.78208	7.37825e-09	8.76324e-08	AI661453
ENSMUSG00000040428.14	120.178	-1.08223	0.211944	-5.10622	3.28671e-07	3.12663e-06	Plekha4
ENSMUSG00000023022.10	2424.1	-1.08223	0.0608174	-17.7947	7.76634e-71	1.12719e-68	Lima1
ENSMUSG00000043110.2	167.566	-1.08025	0.192035	-5.62524	1.85251e-08	2.10235e-07	Lrrn4
ENSMUSG00000082082.1	102.054	-1.08001	0.223824	-4.82526	1.39823e-06	1.20809e-05	Gm13230
ENSMUSG00000026080.10	175.933	-1.07878	0.184698	-5.84078	5.19578e-09	6.2842e-08	Chst10
ENSMUSG00000026532.7	616.309	-1.07811	0.112656	-9.56997	1.06938e-21	3.34339e-20	Spta1
ENSMUSG00000008136.11	31.873	-1.07352	0.286524	-3.74671	0.000179167	0.00104669	Fhl2
ENSMUSG00000027777.12	106.888	-1.07259	0.221798	-4.83588	1.32556e-06	1.14969e-05	Schip1
ENSMUSG00000030793.3	376.608	-1.0723	0.14168	-7.56848	3.77603e-14	7.09463e-13	Pycard
ENSMUSG00000038298.11	20.2116	-1.07201	0.288794	-3.71204	0.000205599	0.00118233	Pdzk1
ENSMUSG00000021803.9	16.296	-1.07141	0.285276	-3.75569	0.000172865	0.00101286	Cdhr1
ENSMUSG00000017817.8	59.5434	-1.07038	0.261211	-4.09776	4.1716e-05	0.000276244	Jph2
ENSMUSG00000024236.14	491.672	-1.07001	0.125232	-8.54427	1.29349e-17	3.1385e-16	Svil
ENSMUSG00000027533.10	212.047	-1.06712	0.171492	-6.22259	4.89011e-10	6.70377e-09	Fabp5
ENSMUSG00000031026.11	20.2501	-1.06695	0.289849	-3.68106	0.000232267	0.0013227	Trim66
ENSMUSG00000020905.8	135.511	-1.06616	0.207156	-5.14668	2.65131e-07	2.5685e-06	Usp43
ENSMUSG00000041075.8	1403.72	-1.06571	0.0753925	-14.1355	2.29335e-45	1.77847e-43	Fzd7
ENSMUSG00000026608.9	1866.3	-1.06482	0.0674622	-15.784	4.01181e-56	3.82331e-54	Kctd3
ENSMUSG00000004113.15	135.784	-1.06359	0.204581	-5.19887	2.00498e-07	1.97625e-06	Cacna1b
ENSMUSG00000004568.9	1233.72	-1.06314	0.0806953	-13.1748	1.22556e-39	7.94606e-38	Arhgef18
ENSMUSG00000057719.7	23.4058	-1.06125	0.290453	-3.65377	0.000258418	0.00145642	Sh3rf2
ENSMUSG00000074657.4	199.35	-1.06114	0.180486	-5.87939	4.11781e-09	5.05382e-08	Kif5a
ENSMUSG00000029370.7	38.278	-1.0595	0.282308	-3.75299	0.000174737	0.00102269	Rassf6
ENSMUSG00000006219.9	3461.28	-1.05879	0.0528392	-20.038	2.56783e-89	5.4896e-87	Fblim1
ENSMUSG00000022790.10	30.7961	-1.05863	0.287239	-3.68553	0.000228223	0.00130155	Igsf11
ENSMUSG00000040957.11	80.4172	-1.05819	0.243212	-4.35087	1.35597e-05	9.94502e-05	Cables1
ENSMUSG00000056498.10	30.8901	-1.05458	0.287425	-3.66908	0.000243428	0.0013803	Tmem154
ENSMUSG00000002341.8	194.645	-1.05234	0.178	-5.91203	3.37912e-09	4.18947e-08	Ncan
ENSMUSG00000055024.9	3018.4	-1.04893	0.0544999	-19.2464	1.51351e-82	2.75216e-80	Ep300
ENSMUSG00000070605.4	226.794	-1.04796	0.167775	-6.24624	4.20464e-10	5.7791e-09	Gm13251
ENSMUSG00000030117.4	1245.85	-1.04599	0.079236	-13.201	8.65837e-40	5.66014e-38	Gdf3
ENSMUSG00000045136.5	1563.78	-1.04451	0.0728119	-14.3453	1.13956e-46	9.20941e-45	Tubb2b
ENSMUSG00000029235.11	11.8885	-1.04392	0.272419	-3.83203	0.000127091	0.000766745	Pdcl2
ENSMUSG00000038600.9	76.3116	-1.04292	0.246121	-4.23742	2.26098e-05	0.000157018	Atp6v0a4
ENSMUSG00000019852.6	103.893	-1.04274	0.224752	-4.63951	3.4923e-06	2.82455e-05	Arfgef3
ENSMUSG00000022208.8	246.618	-1.04215	0.165229	-6.30733	2.83887e-10	3.9674e-09	Jph4
ENSMUSG00000037816.7	162.71	-1.03617	0.189999	-5.45353	4.9381e-08	5.28915e-07	Fbxw17
ENSMUSG00000032890.14	631.602	-1.03169	0.10735	-9.61055	7.21618e-22	2.28777e-20	Rims3
ENSMUSG00000021136.10	423.694	-1.03111	0.130174	-7.92103	2.35545e-15	4.90951e-14	Smoc1
ENSMUSG00000063952.12	1054.13	-1.029	0.0853075	-12.0622	1.67279e-33	8.62003e-32	Brpf3
ENSMUSG00000028927.6	93.7253	-1.02629	0.233668	-4.39208	1.12271e-05	8.36609e-05	Padi2
ENSMUSG00000053626.4	19.5501	-1.02606	0.289539	-3.54379	0.000394425	0.00213108	Tll1
ENSMUSG00000042804.10	110.279	-1.02545	0.222077	-4.61756	3.8828e-06	3.11649e-05	Gpr153
ENSMUSG00000021728.7	2630.88	-1.02475	0.06115	-16.758	4.9516e-63	5.84584e-61	Emb
ENSMUSG00000038894.6	321.358	-1.02429	0.144373	-7.09473	1.29606e-12	2.19996e-11	Irs2
ENSMUSG00000062184.8	151.815	-1.02401	0.195532	-5.23707	1.63144e-07	1.62835e-06	Hs6st2
ENSMUSG00000028134.8	823.896	-1.02398	0.0993281	-10.3091	6.41003e-25	2.38604e-23	Ptbp2
ENSMUSG00000026773.16	343.591	-1.02376	0.14065	-7.2788	3.36814e-13	5.97354e-12	Pfkfb3
ENSMUSG00000028402.14	457.584	-1.02291	0.130358	-7.84693	4.26343e-15	8.68051e-14	Mpdz
ENSMUSG00000023411.8	698.583	-1.02144	0.102626	-9.95303	2.4461e-23	8.46767e-22	Nfatc4
ENSMUSG00000027737.7	29.792	-1.01841	0.287797	-3.53864	0.000402191	0.00216859	Slc7a11
ENSMUSG00000035561.5	104.866	-1.0181	0.22153	-4.59574	4.31219e-06	3.4298e-05	Aldh1b1
ENSMUSG00000056758.11	467.8	-1.01801	0.12374	-8.22703	1.91908e-16	4.34331e-15	Hmga2
ENSMUSG00000000489.6	133.611	-1.01762	0.205904	-4.94222	7.72369e-07	6.93073e-06	Pdgfb
ENSMUSG00000030350.8	107.565	-1.01535	0.220603	-4.60264	4.17179e-06	3.32985e-05	Prmt8
ENSMUSG00000056130.6	39.0345	-1.01362	0.281405	-3.602	0.000315777	0.00174305	Ticam2
ENSMUSG00000026979.13	61.6806	-1.01207	0.258011	-3.92257	8.76093e-05	0.000545661	Psd4
ENSMUSG00000045179.9	46.791	-1.01185	0.273338	-3.70184	0.000214042	0.0012266	Sox3
ENSMUSG00000022261.5	185.811	-1.01156	0.182759	-5.53497	3.11287e-08	3.42935e-07	Sdc2
ENSMUSG00000067786.13	493.451	-1.01021	0.119424	-8.45905	2.69559e-17	6.42231e-16	Nnat
ENSMUSG00000067071.5	410.63	-1.01018	0.130077	-7.76601	8.09971e-15	1.60172e-13	Hes6
ENSMUSG00000027792.8	40.2927	-1.00954	0.279417	-3.61305	0.00030262	0.00167511	Bche
ENSMUSG00000028538.9	383.272	-1.00798	0.144951	-6.9539	3.55326e-12	5.8191e-11	St3gal3
ENSMUSG00000036853.5	29.7274	-1.00758	0.289688	-3.47815	0.000504888	0.00265008	Mcoln3
ENSMUSG00000059288.10	1099.68	-1.00686	0.083956	-11.9927	3.88222e-33	1.98118e-31	Cdyl
ENSMUSG00000069662.5	1285.56	-1.00604	0.0795357	-12.6489	1.13403e-36	6.57158e-35	Marcks
ENSMUSG00000008734.8	236.897	-1.00577	0.1637	-6.14396	8.0491e-10	1.07639e-08	Gprc5b
ENSMUSG00000094910.1	23.9278	-1.00391	0.290372	-3.45734	0.000545529	0.00284265	D430019H16Rik
ENSMUSG00000030770.11	402.079	-1.00357	0.136985	-7.32613	2.36893e-13	4.2378e-12	Parva
ENSMUSG00000022240.9	32.8426	-1.0029	0.285892	-3.50797	0.000451539	0.0023979	Ctnnd2
ENSMUSG00000048899.8	85.9617	-1.00051	0.244729	-4.08825	4.34643e-05	0.000286383	Rimkla
ENSMUSG00000048482.11	37.4878	-1.00001	0.283618	-3.5259	0.000422054	0.00226259	Bdnf

## Sheet: CBPKD Upregulated Genes
gene_name	baseMean	log2FoldChange	lfcSE	stat	pvalue	padj	geneid
ENSMUSG00000032420.7	990.057	4.65246	0.278046	16.7327	7.57277e-63	6.64283e-59	Nt5e
ENSMUSG00000004360.8	699.34	4.64112	0.288101	16.1093	2.19336e-58	9.62007e-55	9330159F19Rik
ENSMUSG00000079584.2	240.678	3.48121	0.353981	9.83446	7.99966e-23	1.00247e-19	Gm364
ENSMUSG00000029286.9	35.3041	3.40384	0.458011	7.43179	1.07135e-13	3.13262e-11	Enam
ENSMUSG00000038608.12	133.301	3.14773	0.373978	8.41688	3.86653e-17	1.83336e-14	Dock10
ENSMUSG00000016150.12	115.288	3.13079	0.390424	8.01893	1.06672e-15	4.25332e-13	Tenm1
ENSMUSG00000038916.6	1426.94	3.03419	0.254105	11.9407	7.26076e-33	1.81975e-29	Soga3
ENSMUSG00000075316.8	81.4405	3.02469	0.382019	7.91766	2.4203e-15	9.0344e-13	Scn9a
ENSMUSG00000034310.8	151.916	3.00201	0.335908	8.93699	3.99931e-19	2.50585e-16	Tmem132d
ENSMUSG00000053211.7	147.43	2.83637	0.405022	7.003	2.50542e-12	5.56394e-10	Zfy1
ENSMUSG00000030223.11	70.406	2.81567	0.388667	7.24442	4.3429e-13	1.12047e-10	Ptpro
ENSMUSG00000024619.8	430.943	2.72182	0.290693	9.36323	7.73382e-21	7.14116e-18	Cdx1
ENSMUSG00000062980.12	35.0352	2.68724	0.443646	6.05716	1.38548e-09	1.62045e-07	Cped1
ENSMUSG00000068428.6	40.4011	2.68135	0.435884	6.15153	7.67377e-10	9.54813e-08	Gmnc
ENSMUSG00000075707.5	310.065	2.64419	0.308967	8.55816	1.14685e-17	5.74868e-15	Dio3
ENSMUSG00000082195.3	122.368	2.64273	0.346665	7.62329	2.47286e-14	8.03404e-12	Gm13034
ENSMUSG00000030310.8	1615.66	2.62344	0.284261	9.22899	2.73191e-20	2.17857e-17	Slc6a1
ENSMUSG00000026712.3	176.84	2.59661	0.316669	8.19975	2.40879e-16	1.0565e-13	Mrc1
ENSMUSG00000082925.1	83.4513	2.55036	0.373955	6.81995	9.10695e-12	1.90205e-09	Gm13135
ENSMUSG00000081885.1	82.961	2.52365	0.398581	6.33159	2.4265e-10	3.35201e-08	Gm13231
ENSMUSG00000009596.6	346.092	2.51184	0.284686	8.82319	1.11242e-18	6.72974e-16	Taf7l
ENSMUSG00000083576.1	143.312	2.51032	0.330017	7.60665	2.81301e-14	8.97299e-12	Gm16411
ENSMUSG00000043391.9	79.4593	2.50275	0.393963	6.35275	2.11504e-10	2.9685e-08	2510009E07Rik
ENSMUSG00000086847.1	77.5576	2.50261	0.375159	6.67079	2.54427e-11	4.85182e-09	Tbx3os2
ENSMUSG00000022237.13	382.711	2.48765	0.293534	8.47483	2.35418e-17	1.14727e-14	Ankrd33b
ENSMUSG00000020037.12	133.214	2.48698	0.335428	7.41435	1.22225e-13	3.45856e-11	Rfx4
ENSMUSG00000024598.8	162.399	2.44368	0.369472	6.61399	3.74096e-11	6.69709e-09	Fbn2
ENSMUSG00000035864.11	50.8608	2.4425	0.423698	5.76472	8.1793e-09	8.15327e-07	Syt1
ENSMUSG00000019944.11	276.247	2.43681	0.291073	8.37182	5.6734e-17	2.5697e-14	Rhobtb1
ENSMUSG00000025038.7	105.37	2.36325	0.347559	6.79956	1.04943e-11	2.14083e-09	Efhc2
ENSMUSG00000073226.6	42.7141	2.36052	0.423613	5.57236	2.51315e-08	2.2268e-06	Gm10482
ENSMUSG00000026443.3	538.914	2.33008	0.268018	8.69375	3.50682e-18	1.98463e-15	Lrrn2
ENSMUSG00000031075.14	135.118	2.32633	0.328807	7.07504	1.49408e-12	3.44897e-10	Ano1
ENSMUSG00000027401.9	678.32	2.32477	0.267607	8.68725	3.71322e-18	2.03577e-15	Tgm3
ENSMUSG00000031391.15	294.273	2.29285	0.299042	7.66731	1.75635e-14	5.92565e-12	L1cam
ENSMUSG00000070509.12	96.3335	2.27699	0.356857	6.38069	1.76297e-10	2.57746e-08	Rgma
ENSMUSG00000032394.5	804.785	2.25723	0.256847	8.78822	1.51947e-18	8.88586e-16	Igdcc3
ENSMUSG00000073294.4	128.568	2.25242	0.336004	6.70355	2.03421e-11	3.96534e-09	AU022751
ENSMUSG00000031438.8	491.503	2.24982	0.268763	8.37102	5.71239e-17	2.5697e-14	Rnf128
ENSMUSG00000055978.4	105.598	2.24284	0.345531	6.49101	8.52628e-11	1.38505e-08	Fut2
ENSMUSG00000036885.11	414.629	2.21877	0.277146	8.00575	1.18736e-15	4.62913e-13	Arhgef26
ENSMUSG00000029231.12	87.7379	2.21845	0.365838	6.06403	1.32756e-09	1.56314e-07	Pdgfra
ENSMUSG00000039552.10	142.756	2.21288	0.32489	6.81115	9.68198e-12	1.99836e-09	Rsph4a
ENSMUSG00000068105.7	160.224	2.21219	0.316708	6.98494	2.84968e-12	6.24934e-10	Tnfrsf13c
ENSMUSG00000040270.13	362.496	2.20568	0.300684	7.33553	2.20844e-13	5.78281e-11	Bach2
ENSMUSG00000054404.9	34.7758	2.20555	0.441396	4.99677	5.82998e-07	3.62699e-05	Slfn5
ENSMUSG00000037771.11	71.2998	2.19674	0.374958	5.85863	4.66707e-09	4.96236e-07	Slc32a1
ENSMUSG00000036095.10	59.9948	2.16818	0.390114	5.55781	2.73188e-08	2.36193e-06	Dgkb
ENSMUSG00000067786.13	206.924	2.15543	0.303205	7.10884	1.17024e-12	2.81242e-10	Nnat
ENSMUSG00000040969.11	147.834	2.12951	0.355703	5.98676	2.14063e-09	2.40738e-07	Arhgef38
ENSMUSG00000028707.12	155.547	2.12027	0.32872	6.45006	1.11803e-10	1.72059e-08	Dmbx1
ENSMUSG00000031298.12	24.4567	2.10399	0.456019	4.61382	3.95333e-06	0.000186947	Adgrg2
ENSMUSG00000025876.12	109.754	2.09116	0.353447	5.91648	3.28902e-09	3.58401e-07	Unc5a
ENSMUSG00000041741.9	47.289	2.08437	0.428264	4.86703	1.13287e-06	6.6472e-05	Pde3a
ENSMUSG00000030302.13	141.005	2.08027	0.330094	6.30204	2.93756e-10	3.99508e-08	Atp2b2
ENSMUSG00000096966.1	129.243	2.06889	0.336155	6.15456	7.52874e-10	9.43459e-08	Gm18336
ENSMUSG00000032564.12	23.7691	2.06542	0.457029	4.51923	6.20639e-06	0.000276358	Cpne4
ENSMUSG00000030283.5	645.586	2.05333	0.266538	7.70369	1.32197e-14	4.54758e-12	St8sia1
ENSMUSG00000040612.10	73.4736	2.05318	0.374108	5.4882	4.0605e-08	3.36026e-06	Ildr2
ENSMUSG00000072791.8	36.4834	2.05072	0.430751	4.76081	1.92819e-06	0.00010345	Abcb5
ENSMUSG00000048814.7	421.513	2.04765	0.285613	7.1693	7.53814e-13	1.86266e-10	Lonrf2
ENSMUSG00000002459.14	128.041	2.02567	0.329009	6.15689	7.41862e-10	9.41656e-08	Rgs20
ENSMUSG00000026587.12	33.3721	2.01444	0.433487	4.64706	3.36691e-06	0.00016546	Astn1
ENSMUSG00000022054.8	143.012	2.00974	0.321932	6.24276	4.29926e-10	5.67115e-08	Nefm
ENSMUSG00000043073.9	52.5986	2.00642	0.399201	5.02608	5.00619e-07	3.17071e-05	Usp17le
ENSMUSG00000097767.5	97.655	1.99962	0.357626	5.59136	2.25295e-08	2.02696e-06	Miat
ENSMUSG00000070803.6	103.216	1.99759	0.355991	5.61135	2.0075e-08	1.84396e-06	Cited4
ENSMUSG00000070526.2	439.987	1.99073	0.278627	7.1448	9.01252e-13	2.19605e-10	Peg12
ENSMUSG00000096210.1	5647.26	1.98579	0.251467	7.89684	2.86059e-15	1.04555e-12	H1f0
ENSMUSG00000040650.8	103.144	1.97025	0.345271	5.70638	1.15403e-08	1.10635e-06	Cyp2b23
ENSMUSG00000046173.2	44.563	1.95749	0.414415	4.7235	2.31815e-06	0.000120324	Pabpc6
ENSMUSG00000022113.6	159.428	1.94419	0.349818	5.55774	2.73296e-08	2.36193e-06	Trim52
ENSMUSG00000032011.4	328.052	1.94194	0.308744	6.28981	3.17861e-10	4.28966e-08	Thy1
ENSMUSG00000079034.2	79.7769	1.93983	0.366508	5.29272	1.20509e-07	8.92071e-06	Gm8300
ENSMUSG00000047250.10	238.813	1.93503	0.292001	6.6268	3.43034e-11	6.26894e-09	Ptgs1
ENSMUSG00000078234.6	615.665	1.92469	0.290403	6.62765	3.41077e-11	6.26894e-09	Klhdc7a
ENSMUSG00000001985.9	1843.55	1.92049	0.302797	6.34251	2.26048e-10	3.14745e-08	Grik3
ENSMUSG00000037033.9	222.944	1.91611	0.296856	6.45468	1.08448e-10	1.69572e-08	Clca3b
ENSMUSG00000033306.11	858.044	1.90443	0.327362	5.8175	5.97329e-09	6.12839e-07	Lpp
ENSMUSG00000031342.14	64.2778	1.90392	0.384333	4.95383	7.27666e-07	4.4327e-05	Gpm6b
ENSMUSG00000104312.1	50.0709	1.89493	0.398822	4.75133	2.02086e-06	0.000107392	Gm37912
ENSMUSG00000028776.11	101.655	1.88456	0.34298	5.49466	3.91461e-08	3.25487e-06	Tinagl1
ENSMUSG00000054568.7	28.0064	1.87262	0.449068	4.17001	3.04592e-05	0.00105192	Usp17la
ENSMUSG00000036523.13	164.528	1.87072	0.337098	5.54949	2.865e-08	2.4639e-06	Greb1
ENSMUSG00000034387.9	33.0251	1.87068	0.43243	4.32597	1.51861e-05	0.000581714	Ssu2
ENSMUSG00000106275.1	21.0606	1.87015	0.46259	4.04277	5.28229e-05	0.00164898	CH36-12I15.2
ENSMUSG00000037605.13	49.1479	1.8675	0.41434	4.50716	6.56997e-06	0.000289607	Adgrl3
ENSMUSG00000033826.9	1665.85	1.86169	0.282925	6.58015	4.69972e-11	8.08352e-09	Dnah8
ENSMUSG00000035681.6	13.5439	1.83556	0.472892	3.88157	0.000103784	0.00282293	Kcnc2
ENSMUSG00000040690.12	35.1007	1.83347	0.428131	4.2825	1.84807e-05	0.000688377	Col16a1
ENSMUSG00000091971.3	66.2726	1.82455	0.375437	4.85981	1.17497e-06	6.82573e-05	Hspa1a
ENSMUSG00000047793.10	289.627	1.82153	0.35956	5.06599	4.06293e-07	2.64982e-05	Sned1
ENSMUSG00000022469.13	1356.72	1.82054	0.247502	7.35564	1.90021e-13	5.12881e-11	Rapgef3
ENSMUSG00000050211.11	140.217	1.81236	0.326988	5.5426	2.98011e-08	2.5504e-06	Pla2g4e
ENSMUSG00000047735.13	353.224	1.80945	0.311477	5.80924	6.27572e-09	6.36423e-07	Samd9l
ENSMUSG00000018604.15	6978.31	1.80814	0.249684	7.24171	4.43066e-13	1.12654e-10	Tbx3
ENSMUSG00000034958.8	329.347	1.80392	0.278446	6.47851	9.26304e-11	1.47737e-08	Atcay
ENSMUSG00000000416.13	81.4827	1.80315	0.385403	4.67862	2.8881e-06	0.000145183	Cttnbp2
ENSMUSG00000042386.7	36.6794	1.79845	0.424076	4.24088	2.22647e-05	0.00080872	Tex13
ENSMUSG00000042246.4	219.889	1.79709	0.316783	5.67294	1.40367e-08	1.32398e-06	Tmc7
ENSMUSG00000090071.4	155.077	1.79651	0.322296	5.57408	2.48836e-08	2.21603e-06	Cdk5r2
ENSMUSG00000079029.2	58.5445	1.77763	0.393192	4.52103	6.15399e-06	0.000276127	Gm5662
ENSMUSG00000024112.13	156.835	1.77441	0.313691	5.65658	1.54422e-08	1.44106e-06	Cacna1h
ENSMUSG00000047485.6	64.2807	1.77365	0.389854	4.54952	5.37686e-06	0.000246296	Klhl34
ENSMUSG00000038203.15	14.1482	1.76923	0.472835	3.74174	0.000182749	0.00435026	Hoxa13
ENSMUSG00000025701.9	43.3404	1.76149	0.41066	4.28942	1.79138e-05	0.000668682	Alox5
ENSMUSG00000044042.15	90.5641	1.75975	0.350381	5.02237	5.10369e-07	3.22083e-05	Fmn1
ENSMUSG00000070034.10	42.0379	1.75703	0.412588	4.25854	2.05764e-05	0.000758388	Sp110
ENSMUSG00000040896.13	23.497	1.7558	0.45686	3.84318	0.00012145	0.00318494	Kcnd3
ENSMUSG00000081593.1	72.691	1.75392	0.368348	4.76159	1.9207e-06	0.000103364	Gm11841
ENSMUSG00000045215.13	154.104	1.75063	0.358896	4.87781	1.07268e-06	6.35782e-05	Asxl3
ENSMUSG00000090622.1	13.5768	1.74988	0.472768	3.70134	0.000214461	0.0048991	A930033H14Rik
ENSMUSG00000021763.13	1536.91	1.74216	0.310189	5.61646	1.94912e-08	1.79975e-06	BC067074
ENSMUSG00000090714.6	82.9527	1.73464	0.362697	4.78261	1.73031e-06	9.45685e-05	Zscan4d
ENSMUSG00000046280.9	726.731	1.72715	0.269643	6.40532	1.50057e-10	2.21228e-08	She
ENSMUSG00000039224.1	2010.39	1.72428	0.26199	6.58145	4.65883e-11	8.08352e-09	D1Pas1
ENSMUSG00000043760.13	40.2685	1.71731	0.424965	4.04107	5.32072e-05	0.00165802	Pkhd1
ENSMUSG00000020614.10	25.8173	1.71455	0.447294	3.83316	0.000126509	0.00327841	Fam20a
ENSMUSG00000027022.10	20.8512	1.71232	0.459737	3.72457	0.000195649	0.00458064	Xirp2
ENSMUSG00000083246.1	84.6794	1.71033	0.366051	4.67239	2.97713e-06	0.000148806	Gm11839
ENSMUSG00000034098.11	24.6206	1.70191	0.45111	3.7727	0.000161488	0.00394182	Fstl5
ENSMUSG00000072492.5	44.2834	1.6981	0.423482	4.00984	6.0759e-05	0.00186682	Gm10364
ENSMUSG00000060724.1	9.35235	1.69776	0.465496	3.64721	0.0002651	0.00579545	Vmn1r47
ENSMUSG00000060499.7	1391.62	1.69335	0.276291	6.12887	8.85026e-10	1.06349e-07	Rpl10l
ENSMUSG00000022361.11	431.593	1.6921	0.27487	6.156	7.46068e-10	9.41656e-08	Zhx1
ENSMUSG00000040490.4	18.0349	1.69175	0.465941	3.63081	0.000282529	0.00612692	Lrfn2
ENSMUSG00000052912.7	207.369	1.68921	0.33566	5.03251	4.84095e-07	3.08835e-05	Smarca5-ps
ENSMUSG00000087461.2	22.7683	1.6832	0.454497	3.70344	0.0002127	0.00486545	C230014O12Rik
ENSMUSG00000035540.9	103.476	1.67574	0.352048	4.75998	1.93609e-06	0.000103557	Gc
ENSMUSG00000078796.3	39.5185	1.67407	0.420592	3.98028	6.88329e-05	0.00205746	Zfp541
ENSMUSG00000059049.11	26.5694	1.67393	0.445714	3.75561	0.000172921	0.00417293	Frem1
ENSMUSG00000083027.1	110.409	1.6683	0.342184	4.87546	1.08554e-06	6.41239e-05	Gm13140
ENSMUSG00000042826.10	283.644	1.6677	0.284183	5.86839	4.40059e-09	4.70756e-07	Fgf11
ENSMUSG00000034981.9	142.928	1.66126	0.326476	5.08846	3.60978e-07	2.39887e-05	Parm1
ENSMUSG00000099474.1	107.382	1.65558	0.378866	4.36983	1.24345e-05	0.000496926	1700097N02Rik
ENSMUSG00000000938.11	19.9309	1.65366	0.462116	3.57845	0.000345633	0.00709216	Hoxa10
ENSMUSG00000033847.12	89.9001	1.65327	0.355751	4.64727	3.36364e-06	0.00016546	Pla2g4c
ENSMUSG00000029660.7	27.3322	1.64885	0.443956	3.71401	0.000204002	0.00472789	Tex26
ENSMUSG00000105960.1	136.875	1.64877	0.321527	5.12794	2.92932e-07	1.99969e-05	RP23-3L20.5
ENSMUSG00000091273.1	17.2944	1.64153	0.467179	3.5137	0.000441909	0.00855724	Gm6673
ENSMUSG00000040629.5	805.172	1.64024	0.254886	6.43519	1.23319e-10	1.84916e-08	Mael
ENSMUSG00000034145.11	255.154	1.6367	0.316177	5.17654	2.26038e-07	1.57366e-05	Tmem63c
ENSMUSG00000087006.3	233.195	1.63411	0.306363	5.3339	9.61277e-08	7.36447e-06	Gm13889
ENSMUSG00000071604.4	91.0154	1.63296	0.35654	4.58001	4.6496e-06	0.000217527	Fam189a2
ENSMUSG00000051243.10	477.938	1.63262	0.267425	6.10495	1.02834e-09	1.219e-07	Islr2
ENSMUSG00000074817.2	143.726	1.62299	0.323665	5.0144	5.31992e-07	3.34526e-05	Papolb
ENSMUSG00000070902.5	13.6306	1.6156	0.47263	3.41832	0.000630095	0.0112341	Zfp352
ENSMUSG00000030222.10	158.947	1.6151	0.338685	4.76873	1.85393e-06	0.000100698	Rerg
ENSMUSG00000058976.4	32.1514	1.60844	0.431298	3.7293	0.000192012	0.00451562	Usp17lc
ENSMUSG00000079455.6	15.7382	1.60821	0.470171	3.42048	0.000625113	0.01121	Gm16026
ENSMUSG00000031932.11	62.4257	1.60674	0.376672	4.26561	1.99358e-05	0.000737877	Gpr83
ENSMUSG00000039106.6	15.007	1.60277	0.471865	3.39668	0.000682087	0.0119665	Htr5a
ENSMUSG00000047787.7	91.1516	1.60167	0.357182	4.48419	7.31918e-06	0.00031863	Flrt1
ENSMUSG00000034377.7	659.304	1.59898	0.312651	5.11427	3.1496e-07	2.13346e-05	Tulp4
ENSMUSG00000052415.5	25.9041	1.58071	0.446866	3.53733	0.000404188	0.0080125	Tchh
ENSMUSG00000022912.8	1041.7	1.57381	0.260532	6.04077	1.53379e-09	1.77031e-07	Pros1
ENSMUSG00000052353.10	58.0809	1.57282	0.40576	3.87624	0.000106083	0.00288098	Cemip
ENSMUSG00000031196.10	125.731	1.56999	0.325546	4.82264	1.41673e-06	8.04373e-05	F8
ENSMUSG00000067872.2	31.2628	1.56283	0.434391	3.59774	0.000320993	0.0067605	Ccdc87
ENSMUSG00000038227.12	9.42741	1.55538	0.467492	3.32706	0.000877673	0.0144853	Hoxa9
ENSMUSG00000102692.1	15.336	1.55483	0.470696	3.30325	0.000955696	0.0155248	Dchs2
ENSMUSG00000040118.12	307.586	1.55435	0.322152	4.82491	1.40068e-06	7.9784e-05	Cacna2d1
ENSMUSG00000073716.6	105.401	1.55318	0.375183	4.13978	3.47636e-05	0.00115949	Gm13241
ENSMUSG00000028158.11	290.692	1.5483	0.285285	5.42722	5.72386e-08	4.64905e-06	Mttp
ENSMUSG00000007457.3	40.9379	1.54691	0.431786	3.58258	0.000340218	0.00700537	2310003L06Rik
ENSMUSG00000022371.12	18.3122	1.54463	0.46399	3.32901	0.000871562	0.014398	Col14a1
ENSMUSG00000027189.13	3989.15	1.54327	0.289406	5.33255	9.6845e-08	7.38717e-06	Trim44
ENSMUSG00000030560.13	346.882	1.54317	0.275888	5.59345	2.22601e-08	2.01304e-06	Ctsc
ENSMUSG00000072905.5	35.4354	1.54248	0.426344	3.61791	0.000296986	0.0063505	Gm2016
ENSMUSG00000085601.4	57.6707	1.53927	0.397752	3.86994	0.000108863	0.00293377	Gm4969
ENSMUSG00000028262.10	9.13119	1.53321	0.467059	3.2827	0.00102819	0.0164927	Clca3a2
ENSMUSG00000031274.13	29.4524	1.53233	0.435807	3.51607	0.000437983	0.00850069	Col4a5
ENSMUSG00000026976.12	171.767	1.53207	0.306958	4.99113	6.00261e-07	3.72119e-05	Pax8
ENSMUSG00000027230.9	604.64	1.53196	0.26035	5.88422	3.99931e-09	4.30453e-07	Creb3l1
ENSMUSG00000029093.11	229.668	1.52871	0.292972	5.21794	1.80925e-07	1.29481e-05	Sorcs2
ENSMUSG00000031099.13	687.222	1.52707	0.284346	5.37048	7.85276e-08	6.26222e-06	Smarca1
ENSMUSG00000040710.7	44.6991	1.52703	0.415503	3.67513	0.000237731	0.00530629	St8sia4
ENSMUSG00000037833.10	79.9746	1.52319	0.358635	4.24718	2.16475e-05	0.000789571	Sh2d4b
ENSMUSG00000104935.1	15.7815	1.5162	0.46914	3.23186	0.00122988	0.0186009	RP23-382L1.3
ENSMUSG00000021732.11	65.8914	1.51619	0.371607	4.08009	4.50187e-05	0.00144125	Fgf10
ENSMUSG00000084902.1	30.1941	1.51403	0.434087	3.48785	0.000486925	0.00922529	Gm281
ENSMUSG00000036492.9	180.671	1.51245	0.30705	4.92575	8.4039e-07	5.10166e-05	Rnf39
ENSMUSG00000089696.3	10.2327	1.50715	0.469748	3.20841	0.00133469	0.019844	Gm4778
ENSMUSG00000038094.12	24.5076	1.50685	0.448809	3.35745	0.000786643	0.0133508	Atp13a4
ENSMUSG00000043398.4	68.4098	1.50475	0.379876	3.96117	7.45829e-05	0.0021808	Gpr135
ENSMUSG00000060429.8	203.461	1.50448	0.367744	4.0911	4.29338e-05	0.00138716	Sntb1
ENSMUSG00000036466.14	276.924	1.5015	0.283534	5.29567	1.18582e-07	8.8153e-06	Megf11
ENSMUSG00000028782.11	604.278	1.49798	0.261102	5.73713	9.62925e-09	9.33346e-07	Adgrb2
ENSMUSG00000052157.4	24.3675	1.49583	0.460519	3.24815	0.00116158	0.0178761	Gm650
ENSMUSG00000040907.12	2688.85	1.49522	0.242774	6.15892	7.32426e-10	9.37933e-08	Atp1a3
ENSMUSG00000021779.13	27.9278	1.4948	0.441536	3.38545	0.000710609	0.012368	Thrb
ENSMUSG00000042249.8	641.288	1.49384	0.29665	5.0357	4.76101e-07	3.04844e-05	Adrbk2
ENSMUSG00000096879.2	8.67635	1.49279	0.465636	3.20592	0.00134629	0.0199151	Gm4858
ENSMUSG00000081179.1	57.7164	1.49038	0.384757	3.87355	0.000107261	0.00289951	Gm13136
ENSMUSG00000104727.1	21.2354	1.4898	0.459519	3.24208	0.00118662	0.018163	CH36-12I15.3
ENSMUSG00000036422.7	14.3099	1.48689	0.471417	3.1541	0.00160995	0.0227782	Pcdh8
ENSMUSG00000032015.12	312.783	1.48681	0.278955	5.32994	9.82467e-08	7.46165e-06	Pou2f3
ENSMUSG00000000142.12	783.838	1.48656	0.277597	5.35511	8.55027e-08	6.72672e-06	Axin2
ENSMUSG00000032334.9	250.508	1.48566	0.291584	5.09514	3.48493e-07	2.33357e-05	Loxl1
ENSMUSG00000000731.12	976.998	1.48544	0.254182	5.84399	5.09641e-09	5.29062e-07	Aire
ENSMUSG00000022421.15	632.469	1.48452	0.259919	5.71146	1.12012e-08	1.07975e-06	Nptxr
ENSMUSG00000034151.10	83.8429	1.48364	0.35218	4.21274	2.52292e-05	0.000899636	Zbbx
ENSMUSG00000023232.14	381.04	1.48233	0.280159	5.29104	1.21623e-07	8.96537e-06	Serinc2
ENSMUSG00000046607.6	316.151	1.48206	0.280544	5.28279	1.27231e-07	9.33949e-06	Hrk
ENSMUSG00000046733.7	648.166	1.48169	0.257903	5.74512	9.18558e-09	9.05347e-07	Gprc5a
ENSMUSG00000100786.1	9.6401	1.48146	0.470068	3.15158	0.00162388	0.0228991	Gm28940
ENSMUSG00000020682.14	198.294	1.48089	0.306658	4.82914	1.37123e-06	7.83613e-05	Mmp28
ENSMUSG00000004151.13	549.42	1.47943	0.267981	5.52065	3.37747e-08	2.87643e-06	Etv1
ENSMUSG00000062713.7	12.0015	1.47798	0.472848	3.12569	0.00177387	0.0245432	Sim2
ENSMUSG00000047996.13	62.172	1.47664	0.398205	3.70825	0.000208701	0.00481769	Prrg1
ENSMUSG00000042631.7	84.5063	1.47535	0.36932	3.99479	6.47519e-05	0.00197566	Xkr7
ENSMUSG00000037455.13	340.987	1.47028	0.275503	5.33671	9.46496e-08	7.31512e-06	Slc18b1
ENSMUSG00000034295.9	814.352	1.46746	0.268182	5.47187	4.45314e-08	3.63376e-06	Fhod3
ENSMUSG00000031103.9	853.689	1.46231	0.306769	4.7668	1.87178e-06	0.000101354	Elf4
ENSMUSG00000010592.8	1303.11	1.462	0.260763	5.6066	2.06342e-08	1.88545e-06	Dazl
ENSMUSG00000040536.12	204.937	1.45798	0.303326	4.80664	1.53489e-06	8.5486e-05	Necab1
ENSMUSG00000026494.9	55.9907	1.45703	0.390661	3.72966	0.000191738	0.00451523	Kif26b
ENSMUSG00000001520.9	44.183	1.45692	0.410953	3.54523	0.000392275	0.00784729	Nrip2
ENSMUSG00000030208.12	1176.57	1.45557	0.264423	5.50472	3.69759e-08	3.11877e-06	Emp1
ENSMUSG00000031937.6	131.786	1.45503	0.332409	4.37722	1.20201e-05	0.000483672	Vstm5
ENSMUSG00000061259.8	42.6175	1.43821	0.406542	3.53767	0.000403667	0.00801124	Tmprss11d
ENSMUSG00000025529.11	56.5644	1.43656	0.383891	3.74209	0.000182494	0.00435009	Zfp711
ENSMUSG00000027712.10	309.471	1.43443	0.282985	5.06892	4.00079e-07	2.61903e-05	Anxa5
ENSMUSG00000060256.1	8.21085	1.43391	0.463799	3.09166	0.0019904	0.0266358	Tdpoz4
ENSMUSG00000022208.8	465.873	1.43368	0.266253	5.38466	7.25825e-08	5.81455e-06	Jph4
ENSMUSG00000061578.8	78.4228	1.43235	0.357057	4.01154	6.03248e-05	0.00185673	Ksr2
ENSMUSG00000035678.7	161.081	1.43072	0.315892	4.52915	5.92203e-06	0.000267774	Tnfsf9
ENSMUSG00000035805.10	21.2363	1.42898	0.456353	3.1313	0.00174034	0.0241938	Mlc1
ENSMUSG00000024180.10	1655.83	1.4267	0.244382	5.83798	5.28383e-09	5.45291e-07	Tmem8
ENSMUSG00000024027.7	100.183	1.42622	0.350389	4.07038	4.69371e-05	0.00149026	Glp1r
ENSMUSG00000034324.13	95.3815	1.4261	0.375773	3.79511	0.000147578	0.00367772	Tmem132c
ENSMUSG00000000706.12	15.9082	1.42561	0.471696	3.0223	0.00250859	0.0313137	Btn1a1
ENSMUSG00000034041.4	51.5778	1.42001	0.396284	3.58331	0.000339273	0.00699437	Lyl1
ENSMUSG00000047643.4	54.017	1.41963	0.425159	3.33906	0.000840616	0.0140052	Gm5454
ENSMUSG00000042821.7	63.4171	1.41948	0.37906	3.74473	0.000180585	0.00431632	Snai1
ENSMUSG00000095724.1	15.751	1.4189	0.469697	3.02088	0.00252039	0.0314046	Gm21319
ENSMUSG00000092035.5	3029.8	1.41885	0.305665	4.64184	3.45326e-06	0.000168289	Peg10
ENSMUSG00000079429.6	231.719	1.41723	0.291385	4.86375	1.1518e-06	6.71336e-05	Mroh2a
ENSMUSG00000105419.1	13.453	1.41691	0.471973	3.0021	0.00268123	0.0328032	RP23-218L17.2
ENSMUSG00000022619.5	500.826	1.41565	0.263885	5.36464	8.11102e-08	6.4389e-06	Mapk8ip2
ENSMUSG00000021536.7	43.6327	1.41542	0.415535	3.40627	0.000658572	0.0116589	Adcy2
ENSMUSG00000054150.8	91.5444	1.41333	0.346897	4.07421	4.61709e-05	0.00147009	Syne3
ENSMUSG00000037010.7	48.2838	1.41136	0.396206	3.56218	0.000367786	0.00744226	Apln
ENSMUSG00000032017.11	99.7855	1.4087	0.34018	4.14103	3.45745e-05	0.00115538	Grik4
ENSMUSG00000042677.7	924.66	1.40825	0.252884	5.56876	2.5656e-08	2.26185e-06	Zc3h12a
ENSMUSG00000031870.13	68.3943	1.40567	0.371318	3.78564	0.000153315	0.00379208	Pgr
ENSMUSG00000096780.4	229.104	1.4056	0.316338	4.44335	8.85697e-06	0.00037263	Tmem181b-ps
ENSMUSG00000022455.3	127.858	1.40168	0.326497	4.29309	1.76205e-05	0.000659136	Wbp2nl
ENSMUSG00000070828.6	21.6818	1.39817	0.454842	3.07396	0.00211237	0.0278224	Zscan4f
ENSMUSG00000081941.1	19.8387	1.39726	0.460205	3.03617	0.00239606	0.0304171	Gm11218
ENSMUSG00000043298.7	17.5091	1.39692	0.464796	3.00545	0.00265191	0.0326123	Smco3
ENSMUSG00000066026.11	83.9855	1.39461	0.363284	3.83891	0.000123583	0.0032216	Dhrs3
ENSMUSG00000086007.1	28.3953	1.39382	0.44006	3.16734	0.00153838	0.0220501	1700057H21Rik
ENSMUSG00000027559.5	30.9168	1.39358	0.431936	3.22636	0.00125376	0.0189078	Car3
ENSMUSG00000031170.11	76.3074	1.39354	0.361614	3.85368	0.000116356	0.00309764	Slc38a5
ENSMUSG00000103406.1	7.02485	1.39116	0.45327	3.06917	0.00214657	0.028146	Gm5541
ENSMUSG00000024331.8	108.116	1.38782	0.348806	3.97877	6.92736e-05	0.00206339	Dsc2
ENSMUSG00000040601.10	40.3827	1.38739	0.418251	3.31714	0.000909456	0.01487	Nlrp4a
ENSMUSG00000024905.12	180.116	1.38257	0.321559	4.29959	1.71115e-05	0.000642837	Mtl5
ENSMUSG00000024565.8	744.893	1.38256	0.275032	5.02689	4.98504e-07	3.16875e-05	Sall3
ENSMUSG00000032446.11	275.532	1.38027	0.286836	4.81205	1.49389e-06	8.42728e-05	Eomes
ENSMUSG00000020205.8	342.873	1.37873	0.282359	4.88291	1.0453e-06	6.23767e-05	Phlda1
ENSMUSG00000078511.3	18.5047	1.37827	0.463833	2.97148	0.00296373	0.0352035	Pramef25
ENSMUSG00000024617.13	268.334	1.37794	0.287577	4.79158	1.65477e-06	9.07228e-05	Camk2a
ENSMUSG00000025422.8	104.075	1.3773	0.338387	4.07019	4.69742e-05	0.00149026	Agap2
ENSMUSG00000104056.1	9.22741	1.37521	0.467532	2.94143	0.00326705	0.0376096	Gm38129
ENSMUSG00000021198.13	12.0871	1.37349	0.472883	2.90451	0.00367832	0.0408692	Unc79
ENSMUSG00000023036.11	8.89954	1.37218	0.467497	2.93517	0.00333364	0.0381355	Pcdhga8
ENSMUSG00000029771.9	153.884	1.37196	0.310272	4.42179	9.78861e-06	0.000409297	Irf5
ENSMUSG00000034607.6	29.2202	1.37103	0.446659	3.06953	0.00214399	0.028146	Pof1b
ENSMUSG00000074748.3	2817.01	1.37097	0.262774	5.21729	1.81557e-07	1.29481e-05	Atxn7l3b
ENSMUSG00000043496.6	167.013	1.36906	0.313781	4.36311	1.28227e-05	0.000506668	Tril
ENSMUSG00000024526.8	44.4834	1.36702	0.418072	3.26983	0.00107614	0.0169173	Cidea
ENSMUSG00000034171.10	456.72	1.36636	0.265994	5.1368	2.7946e-07	1.91517e-05	Faah
ENSMUSG00000006221.7	11.1444	1.36621	0.47244	2.89181	0.00383027	0.0419989	Hspb7
ENSMUSG00000036019.8	47.4148	1.36543	0.40899	3.33854	0.000842198	0.0140052	Tmtc2
ENSMUSG00000046159.12	13.909	1.36313	0.471327	2.89212	0.00382657	0.0419989	Chrm3
ENSMUSG00000079685.6	133.231	1.36312	0.366571	3.71858	0.000200346	0.00465545	Ulbp1
ENSMUSG00000027947.8	170.256	1.36296	0.306736	4.44344	8.85323e-06	0.00037263	Il6ra
ENSMUSG00000060402.6	139.715	1.36153	0.324058	4.2015	2.65157e-05	0.000941682	Chst8
ENSMUSG00000043557.12	563.947	1.35081	0.260268	5.19007	2.10214e-07	1.48112e-05	Mdga1
ENSMUSG00000024427.6	7648.17	1.35058	0.257136	5.25239	1.50135e-07	1.08842e-05	Spry4
ENSMUSG00000057697.2	34.0843	1.35008	0.423901	3.18489	0.00144809	0.0210484	Vmn1r53
ENSMUSG00000093985.4	22.1697	1.34792	0.456772	2.95097	0.00316775	0.0367803	Gm10406
ENSMUSG00000052676.13	41.3173	1.34783	0.409267	3.29329	0.00099023	0.0159969	Zmat1
ENSMUSG00000020805.10	591.968	1.3449	0.260564	5.1615	2.44984e-07	1.69882e-05	Slc13a5
ENSMUSG00000021087.14	511.241	1.34465	0.266377	5.04792	4.46646e-07	2.87031e-05	Rtn1
ENSMUSG00000052331.11	495.128	1.34392	0.328426	4.09199	4.27689e-05	0.00138439	Ankrd44
ENSMUSG00000095115.1	167.953	1.34374	0.328229	4.09392	4.24145e-05	0.00137545	Itpripl2
ENSMUSG00000043079.14	91.854	1.34319	0.352609	3.80929	0.000139366	0.00350794	Synpo
ENSMUSG00000047759.6	7.53376	1.34306	0.460422	2.91702	0.00353392	0.0396921	Hs3st3a1
ENSMUSG00000035126.16	62.4565	1.34119	0.380955	3.52061	0.000430561	0.00843702	Wdr78
ENSMUSG00000029313.15	4729.52	1.34119	0.299204	4.48252	7.37655e-06	0.000320332	Aff1
ENSMUSG00000037239.7	371.726	1.34118	0.28987	4.62684	3.7128e-06	0.000178459	Spred3
ENSMUSG00000049871.10	78.095	1.34029	0.37511	3.57306	0.000352837	0.00719787	Nlrc3
ENSMUSG00000098557.1	104.852	1.33802	0.33743	3.96532	7.32968e-05	0.00215037	Kctd12
ENSMUSG00000001510.8	55.0118	1.33777	0.388914	3.43974	0.00058227	0.0106078	Dlx3
ENSMUSG00000028940.2	38.8185	1.33749	0.412778	3.24022	0.00119436	0.0182366	Hes2
ENSMUSG00000004668.11	37.1115	1.33718	0.424582	3.14941	0.00163603	0.0230172	Abca13
ENSMUSG00000029861.14	64.1616	1.33712	0.372895	3.58578	0.000336075	0.00694476	Fam131b
ENSMUSG00000102918.1	185.864	1.33695	0.353556	3.78143	0.000155932	0.00384223	Pcdhgc3
ENSMUSG00000020836.12	95.8601	1.33624	0.340588	3.92334	8.733e-05	0.00248317	Coro6
ENSMUSG00000015766.11	1774.81	1.33516	0.263003	5.07657	3.84301e-07	2.54075e-05	Eps8
ENSMUSG00000091337.3	1138.85	1.33473	0.25022	5.33421	9.59604e-08	7.36447e-06	Eid1
ENSMUSG00000026726.10	81.3261	1.33284	0.368727	3.6147	0.00030069	0.00639078	Cubn
ENSMUSG00000020193.3	20.4743	1.33222	0.461042	2.88958	0.00385754	0.0422171	Zpbp
ENSMUSG00000089808.3	59.4287	1.3276	0.379064	3.50231	0.00046124	0.00885366	Gm7241
ENSMUSG00000074736.7	184.359	1.32519	0.306168	4.32831	1.5026e-05	0.000577777	Syndig1
ENSMUSG00000039653.6	7.49145	1.32437	0.459425	2.88266	0.00394329	0.0426254	Baat
ENSMUSG00000022639.11	82.4737	1.32347	0.352708	3.7523	0.000175222	0.00420804	5330426P16Rik
ENSMUSG00000087365.4	20.5922	1.32252	0.457988	2.88766	0.00388114	0.0423714	C430049B03Rik
ENSMUSG00000037362.8	27.9415	1.31827	0.440442	2.99305	0.00276205	0.0335114	Nov
ENSMUSG00000105852.1	33.4705	1.31725	0.425112	3.0986	0.00194437	0.0262198	RP23-169H9.3
ENSMUSG00000022941.8	95.6395	1.31722	0.344496	3.82361	0.000131512	0.00337316	Ripply3
ENSMUSG00000025215.10	31.49	1.31678	0.429116	3.06859	0.0021507	0.0281717	Tlx1
ENSMUSG00000032584.9	38.8183	1.31332	0.416545	3.15288	0.00161668	0.0228261	Mst1r
ENSMUSG00000063058.2	25.2063	1.31023	0.461885	2.8367	0.00455826	0.0470689	Gm6406
ENSMUSG00000039578.13	25.0289	1.30998	0.44925	2.91593	0.00354633	0.0397773	Ccser1
ENSMUSG00000030275.4	16142.9	1.30985	0.303475	4.31616	1.58764e-05	0.000604199	Etnk1
ENSMUSG00000062369.2	25.8769	1.30844	0.451975	2.89493	0.00379238	0.041845	Usp17lb
ENSMUSG00000042102.6	36.3934	1.30389	0.418787	3.11349	0.00184891	0.0253614	Dmgdh
ENSMUSG00000030279.12	4960.27	1.30382	0.271613	4.80028	1.58441e-06	8.76875e-05	C2cd5
ENSMUSG00000097581.1	19.5118	1.30266	0.460453	2.82909	0.00466802	0.0477248	Gm21936
ENSMUSG00000058420.5	42.2277	1.29899	0.415016	3.12997	0.00174825	0.0242579	Syt17
ENSMUSG00000074340.6	71.4296	1.29782	0.374227	3.46801	0.000524321	0.00979625	Ovgp1
ENSMUSG00000001655.6	57.5337	1.29507	0.381396	3.39561	0.000684748	0.0120012	Hoxc13
ENSMUSG00000037661.11	430.678	1.29435	0.269808	4.79729	1.60827e-06	8.87281e-05	Gpr160
ENSMUSG00000047414.6	86.7289	1.29338	0.365874	3.53504	0.00040771	0.0080641	Flrt2
ENSMUSG00000037206.11	20.1267	1.29233	0.458712	2.8173	0.00484289	0.0490108	Islr
ENSMUSG00000007279.11	46.9184	1.292	0.413742	3.12272	0.00179188	0.0247144	Scube2
ENSMUSG00000062393.10	57.2744	1.2915	0.408928	3.15827	0.0015871	0.0225129	Dgkk
ENSMUSG00000040943.9	10061.6	1.28926	0.34581	3.72823	0.000192833	0.00452887	Tet2
ENSMUSG00000095836.3	35.3872	1.28858	0.423308	3.04408	0.00233394	0.0298228	Gm21960
ENSMUSG00000097760.2	102.779	1.287	0.381618	3.37248	0.000744937	0.0128507	6030442K20Rik
ENSMUSG00000042444.9	141.847	1.28656	0.36422	3.53238	0.000411837	0.00813657	Fam63b
ENSMUSG00000071068.6	121.261	1.28636	0.329847	3.89988	9.62413e-05	0.00266779	Treml2
ENSMUSG00000068854.7	66.4282	1.28633	0.37741	3.40832	0.000653651	0.0116069	Hist2h2be
ENSMUSG00000058740.11	59.4913	1.28603	0.386004	3.33166	0.000863312	0.0142886	Kcnt1
ENSMUSG00000022629.13	282.766	1.28598	0.323985	3.96927	7.20934e-05	0.0021293	Kif21a
ENSMUSG00000035954.9	511.069	1.28561	0.347039	3.70451	0.0002118	0.00485727	Dock4
ENSMUSG00000036256.10	197.009	1.28379	0.321642	3.99135	6.56989e-05	0.00199071	Igfbp7
ENSMUSG00000035694.12	121.257	1.28333	0.333516	3.84788	0.000119144	0.00314324	Caps2
ENSMUSG00000070619.5	24.9986	1.28319	0.447591	2.86687	0.00414551	0.0438109	Gm13119
ENSMUSG00000039629.11	120.134	1.28212	0.339618	3.77519	0.000159883	0.00391211	Strip2
ENSMUSG00000033039.9	739.082	1.27853	0.272798	4.68673	2.77607e-06	0.000140356	Micall1
ENSMUSG00000037235.10	244.012	1.27714	0.290774	4.39221	1.12203e-05	0.000457389	Mxd4
ENSMUSG00000039616.9	70.6551	1.27678	0.373301	3.42025	0.000625642	0.01121	Mocos
ENSMUSG00000047898.6	27.4548	1.27616	0.444041	2.87398	0.00405337	0.0433348	Ccr4
ENSMUSG00000028439.11	135.536	1.27312	0.323128	3.93998	8.14868e-05	0.00235132	Fam219a
ENSMUSG00000088249.1	35.7587	1.2694	0.421686	3.0103	0.00260988	0.0322903	Gm25908
ENSMUSG00000000632.10	40.1864	1.26906	0.409997	3.09529	0.00196619	0.0264328	Sez6
ENSMUSG00000091071.2	172.508	1.26905	0.387571	3.27437	0.00105897	0.016798	1700030C10Rik
ENSMUSG00000029757.13	83.4092	1.26881	0.350677	3.61818	0.000296686	0.0063505	Dync1i1
ENSMUSG00000038932.13	1605.83	1.26874	0.248853	5.09836	3.42604e-07	2.30293e-05	Tcfl5
ENSMUSG00000028399.14	71.1281	1.26773	0.391079	3.24162	0.0011885	0.018163	Ptprd
ENSMUSG00000036862.11	44.8573	1.26745	0.400043	3.16829	0.00153339	0.0219966	Dchs1
ENSMUSG00000039145.13	1647.97	1.26691	0.29642	4.27405	1.91953e-05	0.000711971	Camk1d
ENSMUSG00000063109.10	43.8831	1.26667	0.404799	3.12913	0.00175327	0.0242965	Dgkeos
ENSMUSG00000022240.9	74.6609	1.26535	0.359688	3.51792	0.000434939	0.00846899	Ctnnd2
ENSMUSG00000024501.16	1321.26	1.26501	0.277955	4.55113	5.33587e-06	0.000245572	Dpysl3
ENSMUSG00000047591.4	98.6605	1.26432	0.337941	3.74126	0.000183101	0.00435273	Mafa
ENSMUSG00000026479.10	1294.45	1.26431	0.267772	4.72159	2.34006e-06	0.000120747	Lamc2
ENSMUSG00000086130.1	114.728	1.26337	0.333361	3.78978	0.000150783	0.00373635	Gm16211
ENSMUSG00000081766.3	576.477	1.26156	0.290671	4.34016	1.42382e-05	0.000551422	2210409E12Rik
ENSMUSG00000033361.10	262.301	1.26112	0.318468	3.95995	7.49643e-05	0.00218831	Prrg3
ENSMUSG00000104063.1	55.3637	1.25912	0.382913	3.28828	0.00100801	0.0162692	Pcdhgb7
ENSMUSG00000026826.10	86.1626	1.25674	0.348644	3.60466	0.000312557	0.00659867	Nr4a2
ENSMUSG00000027317.8	122.882	1.25629	0.367116	3.42205	0.000621515	0.0111949	Ppp1r14d
ENSMUSG00000021699.14	878.122	1.25607	0.277881	4.52016	6.17917e-06	0.000276358	Pde4d
ENSMUSG00000051652.4	177.903	1.25574	0.30809	4.07589	4.58391e-05	0.00146218	Lrrc3
ENSMUSG00000057880.9	362.292	1.25242	0.28181	4.44421	8.82148e-06	0.00037263	Abat
ENSMUSG00000051582.2	61.3433	1.25204	0.400037	3.12983	0.0017491	0.0242579	Otud6a
ENSMUSG00000028717.9	42.9084	1.24962	0.408111	3.06195	0.00219901	0.0286198	Tal1
ENSMUSG00000010066.12	412.776	1.24839	0.28575	4.36882	1.24922e-05	0.000498097	Cacna2d2
ENSMUSG00000041805.3	326.424	1.2469	0.369724	3.37251	0.000744853	0.0128507	Pramel1
ENSMUSG00000069053.8	765.5	1.24599	0.283498	4.39504	1.10752e-05	0.000452923	Uba1y
ENSMUSG00000026768.7	43.7213	1.24566	0.419524	2.96922	0.00298554	0.0353575	Itga8
ENSMUSG00000041729.12	1469.13	1.24494	0.245372	5.07369	3.90179e-07	2.56378e-05	Coro2b
ENSMUSG00000040972.8	731.837	1.24397	0.289189	4.30157	1.69589e-05	0.000638471	Igsf21
ENSMUSG00000030782.12	58.3624	1.24164	0.382238	3.24835	0.00116077	0.0178761	Tgfb1i1
ENSMUSG00000003418.11	117.914	1.24095	0.333353	3.72264	0.000197152	0.0045934	St8sia6
ENSMUSG00000105509.1	43.28	1.24017	0.40593	3.05512	0.00224969	0.0291466	RP23-327M1.1
ENSMUSG00000075394.4	32.7416	1.23848	0.425372	2.91154	0.00359657	0.0402165	Hoxc4
ENSMUSG00000020176.14	13507.8	1.2384	0.283606	4.36663	1.26178e-05	0.000501787	Grb10
ENSMUSG00000033214.9	91.5946	1.23775	0.354188	3.49462	0.000474735	0.00905299	Slitrk5
ENSMUSG00000039059.8	42.1576	1.23726	0.407608	3.03542	0.002402	0.0304705	Hrh3
ENSMUSG00000067215.5	109.435	1.23702	0.370512	3.33868	0.000841789	0.0140052	Usp51
ENSMUSG00000005360.11	549.665	1.23644	0.284067	4.35263	1.34514e-05	0.000527718	Slc1a3
ENSMUSG00000036959.12	1136.6	1.23628	0.26179	4.72242	2.33053e-06	0.00012061	Bcorl1
ENSMUSG00000053166.11	35.0709	1.23607	0.422659	2.92452	0.00344987	0.0389977	Cdh22
ENSMUSG00000083307.1	195.612	1.23573	0.302755	4.08163	4.47214e-05	0.00143436	AA414768
ENSMUSG00000026748.10	250.817	1.23499	0.286411	4.31195	1.61819e-05	0.000613164	Plxdc2
ENSMUSG00000032131.12	41.1301	1.23403	0.406676	3.03442	0.00240999	0.0305057	Abcg4
ENSMUSG00000028019.6	1333.61	1.23363	0.258608	4.77025	1.83993e-06	0.000100248	Pdgfc
ENSMUSG00000022577.13	50.1012	1.23342	0.40553	3.04151	0.00235394	0.0300127	Ly6h
ENSMUSG00000050737.13	544.82	1.22904	0.266453	4.61259	3.97686e-06	0.000187554	Ptges
ENSMUSG00000027692.13	305.145	1.22814	0.315714	3.89003	0.000100231	0.00276486	Tnik
ENSMUSG00000033016.12	63.4979	1.22682	0.376117	3.26182	0.001107	0.0173404	Nfatc1
ENSMUSG00000024776.14	209.832	1.22533	0.299749	4.08786	4.35365e-05	0.00139891	Stambpl1
ENSMUSG00000024140.9	2040.56	1.22473	0.274262	4.46557	7.98563e-06	0.000344226	Epas1
ENSMUSG00000048603.5	82.3627	1.2247	0.35092	3.48995	0.000483103	0.00917847	Gm9828
ENSMUSG00000025584.14	694.991	1.22449	0.290377	4.21692	2.47666e-05	0.000884939	Pde8a
ENSMUSG00000070923.4	1315.3	1.22214	0.256529	4.76415	1.89655e-06	0.000102379	Klhl9
ENSMUSG00000021366.7	964.553	1.22132	0.305399	3.99908	6.35883e-05	0.00194693	Hivep1
ENSMUSG00000068270.12	496.708	1.21954	0.346521	3.51938	0.00043255	0.00843971	Shroom4
ENSMUSG00000039954.8	89.2238	1.21818	0.35315	3.44946	0.000561712	0.0103165	Stk32a
ENSMUSG00000026442.11	428.282	1.21728	0.266692	4.56435	5.01038e-06	0.000232545	Nfasc
ENSMUSG00000038070.12	193.418	1.21633	0.31546	3.85573	0.000115384	0.00307644	Cntln
ENSMUSG00000021373.12	65.8725	1.2143	0.368233	3.29762	0.000975066	0.0157955	Cap2
ENSMUSG00000004113.15	157.815	1.21174	0.311966	3.88421	0.000102664	0.00280989	Cacna1b
ENSMUSG00000040812.11	69.7048	1.21163	0.369451	3.27954	0.00103978	0.0165836	Agbl2
ENSMUSG00000024659.11	106.81	1.21124	0.341499	3.54682	0.000389908	0.00781777	Anxa1
ENSMUSG00000019785.10	49.0425	1.21121	0.392027	3.08961	0.00200422	0.02678	Clvs2
ENSMUSG00000000730.10	9892.93	1.21051	0.247411	4.89272	9.94519e-07	5.97529e-05	Dnmt3l
ENSMUSG00000020866.14	37.5497	1.20867	0.420135	2.87686	0.00401649	0.0430716	Cacna1g
ENSMUSG00000010064.12	99.564	1.20825	0.340087	3.55277	0.000381194	0.00766055	Slc38a3
ENSMUSG00000042793.10	113.576	1.207	0.329014	3.66853	0.00024395	0.0054107	Lgr6
ENSMUSG00000023903.7	129.692	1.20592	0.337325	3.57495	0.000350289	0.00716254	Mmp25
ENSMUSG00000024940.10	278.988	1.20533	0.288428	4.17895	2.92856e-05	0.0010174	Ltbp3
ENSMUSG00000052026.7	158.37	1.20206	0.31333	3.83639	0.000124856	0.00324514	Slc6a7
ENSMUSG00000051747.11	550.346	1.20064	0.328497	3.65494	0.000257237	0.00565535	Ttn
ENSMUSG00000032852.3	38.4094	1.19903	0.416879	2.87622	0.00402472	0.0430838	Rspo4
ENSMUSG00000051375.12	592.676	1.19551	0.272207	4.3919	1.12366e-05	0.000457389	Pcdh1
ENSMUSG00000060445.8	175.575	1.19397	0.319035	3.74245	0.000182234	0.0043498	Sycp2
ENSMUSG00000027793.3	40.1148	1.19291	0.413228	2.88682	0.00389159	0.0423861	Ccna1
ENSMUSG00000105971.1	139.561	1.19138	0.318607	3.73933	0.000184508	0.00438026	RP23-372C7.8
ENSMUSG00000027562.9	952.408	1.1897	0.250805	4.74354	2.10014e-06	0.000110978	Car2
ENSMUSG00000075033.3	349.044	1.18678	0.273875	4.3333	1.46892e-05	0.000566389	Nxpe3
ENSMUSG00000048988.8	35.8453	1.1864	0.420605	2.82071	0.00479175	0.0486215	Elfn1
ENSMUSG00000027474.9	62.1983	1.18531	0.376156	3.15111	0.00162649	0.0229015	Ccm2l
ENSMUSG00000039782.11	161.797	1.18357	0.363059	3.26	0.00111411	0.0174217	Cpeb2
ENSMUSG00000025262.8	232.495	1.18272	0.366538	3.22672	0.00125219	0.0189057	Fam120c
ENSMUSG00000040721.9	3523.95	1.1817	0.253233	4.66647	3.06416e-06	0.00015272	Zfhx2
ENSMUSG00000082765.3	78.3007	1.18105	0.393304	3.00289	0.00267427	0.0327635	Gm14411
ENSMUSG00000034825.10	53.6071	1.1769	0.39211	3.00146	0.00268686	0.0328032	Nrip3
ENSMUSG00000024521.7	3449.84	1.17481	0.251964	4.6626	3.1224e-06	0.000155182	Pmaip1
ENSMUSG00000040584.8	726.687	1.17382	0.258117	4.54763	5.42525e-06	0.000247866	Abcb1a
ENSMUSG00000007817.11	2082.54	1.17353	0.275971	4.25238	2.11508e-05	0.000774675	Zmiz1
ENSMUSG00000054272.5	42.4662	1.17217	0.40454	2.89753	0.00376115	0.0415789	Zscan4c
ENSMUSG00000000530.13	101.971	1.17177	0.343906	3.40723	0.000656249	0.0116413	Acvrl1
ENSMUSG00000092335.1	599.843	1.1715	0.33065	3.54303	0.000395555	0.00787697	Gm7221
ENSMUSG00000028634.13	70.5564	1.17141	0.366324	3.19774	0.00138508	0.0203858	Hivep3
ENSMUSG00000032549.7	625.47	1.17041	0.265844	4.40263	1.06945e-05	0.000441468	Rab6b
ENSMUSG00000039716.9	423.472	1.17009	0.374929	3.12083	0.00180339	0.0248267	Dock3
ENSMUSG00000030498.11	745.836	1.16921	0.260178	4.49389	6.99353e-06	0.00030521	Gas2
ENSMUSG00000037949.7	153.849	1.16791	0.309156	3.77774	0.000158256	0.00388858	Ano10
ENSMUSG00000095440.1	1025.48	1.16197	0.250416	4.64017	3.48125e-06	0.000169094	Fignl2
ENSMUSG00000021464.11	934.893	1.16079	0.2555	4.54319	5.54084e-06	0.00025249	Ror2
ENSMUSG00000062296.5	171.227	1.15912	0.314363	3.6872	0.000226732	0.00512602	Trank1
ENSMUSG00000001911.13	171.464	1.15734	0.30423	3.80415	0.000142293	0.00356119	Nfix
ENSMUSG00000055865.8	47.4238	1.1556	0.394256	2.93108	0.00337784	0.0384312	Fam19a3
ENSMUSG00000022197.12	498.013	1.15523	0.307493	3.75693	0.00017201	0.00415668	Pdzd2
ENSMUSG00000020684.11	210.986	1.15468	0.30297	3.81122	0.000138283	0.00348568	Rasl10b
ENSMUSG00000029001.12	437.973	1.1544	0.288738	3.99808	6.38582e-05	0.00195179	Fbxo44
ENSMUSG00000048078.13	1044.48	1.15071	0.285069	4.03659	5.42336e-05	0.00168701	Tenm4
ENSMUSG00000036834.13	653.222	1.14988	0.312732	3.67688	0.000236108	0.00528352	Plch1
ENSMUSG00000015981.9	55.4526	1.14851	0.383038	2.99842	0.00271382	0.0330633	Stk32c
ENSMUSG00000032501.8	1018.07	1.14725	0.258087	4.44521	8.78057e-06	0.000372092	Trib1
ENSMUSG00000021294.7	1478.42	1.14605	0.257795	4.44557	8.7661e-06	0.000372092	Kif26a
ENSMUSG00000025743.11	149.571	1.14558	0.316389	3.62082	0.000293675	0.00631402	Sdc3
ENSMUSG00000041390.15	313.883	1.14377	0.279333	4.09465	4.22811e-05	0.00137519	Mdfic
ENSMUSG00000019817.15	148.518	1.14345	0.331463	3.4497	0.000561204	0.0103165	Plagl1
ENSMUSG00000037355.11	269.624	1.14258	0.299105	3.81999	0.00013346	0.00339828	Uvssa
ENSMUSG00000018750.11	106.473	1.14108	0.335937	3.39671	0.000682006	0.0119665	Zbtb4
ENSMUSG00000028631.7	69.1157	1.13905	0.366775	3.10559	0.001899	0.0258777	Kcnq4
ENSMUSG00000060961.11	138.268	1.13677	0.326377	3.48299	0.000495848	0.0093542	Slc4a4
ENSMUSG00000022952.13	48.8018	1.13629	0.400991	2.83371	0.00460106	0.0472883	Runx1
ENSMUSG00000044033.13	492.206	1.13587	0.322705	3.51984	0.000431813	0.00843702	Ccdc141
ENSMUSG00000030549.5	73.7458	1.13522	0.360231	3.15138	0.00162502	0.0228991	Rhcg
ENSMUSG00000041180.10	261.771	1.135	0.392814	2.8894	0.00385979	0.0422171	Hectd2
ENSMUSG00000049090.2	271.505	1.13365	0.28705	3.94933	7.83704e-05	0.00226886	Zadh2
ENSMUSG00000054000.5	59.5947	1.13321	0.382226	2.96477	0.00302911	0.0356663	Tusc1
ENSMUSG00000017692.8	64.7539	1.13262	0.380592	2.97596	0.00292075	0.0348928	Rhbdl3
ENSMUSG00000038384.13	2320.16	1.13161	0.296847	3.81209	0.000137799	0.00347849	Setd1b
ENSMUSG00000045284.6	712.153	1.13088	0.258306	4.37806	1.19739e-05	0.00048292	Dcaf12l1
ENSMUSG00000029862.12	93.6751	1.13068	0.360944	3.13257	0.00173282	0.0241084	Clcn1
ENSMUSG00000040570.11	275.283	1.13006	0.295707	3.82153	0.000132626	0.00339298	Rundc3b
ENSMUSG00000038264.7	193.676	1.12944	0.303016	3.72733	0.000193517	0.00453885	Sema7a
ENSMUSG00000025938.13	232.902	1.12896	0.346515	3.25803	0.0011219	0.0174801	Slco5a1
ENSMUSG00000037627.12	150.088	1.12754	0.32601	3.4586	0.000542995	0.0100277	Rgs22
ENSMUSG00000021313.12	241.78	1.12631	0.337445	3.33775	0.000844601	0.0140319	Ryr2
ENSMUSG00000033676.10	439.845	1.12447	0.271159	4.14689	3.37024e-05	0.00114146	Gabrb3
ENSMUSG00000090946.3	302.313	1.1219	0.27951	4.01382	5.9743e-05	0.0018453	Ccdc71l
ENSMUSG00000069911.7	137.679	1.11789	0.359987	3.10537	0.00190039	0.0258777	Fam196b
ENSMUSG00000050965.11	203.825	1.11789	0.299367	3.73419	0.000188324	0.0044408	Prkca
ENSMUSG00000029859.4	286.188	1.11743	0.285524	3.9136	9.09307e-05	0.00257265	Epha1
ENSMUSG00000022488.8	206.233	1.11647	0.293441	3.80475	0.000141946	0.00355967	Nckap1l
ENSMUSG00000030606.7	76.7227	1.11644	0.357672	3.12139	0.00179998	0.0248066	Hapln3
ENSMUSG00000025092.6	259.948	1.11631	0.298631	3.73809	0.000185421	0.00438293	Hspa12a
ENSMUSG00000030231.8	2411	1.116	0.281353	3.96657	7.29157e-05	0.00214277	Plekha5
ENSMUSG00000028602.9	330.701	1.11486	0.275552	4.0459	5.21218e-05	0.00162999	Tnfrsf8
ENSMUSG00000050050.13	68.6832	1.11402	0.36558	3.04727	0.00230927	0.0295721	Ccdc158
ENSMUSG00000016262.11	113.954	1.11359	0.327448	3.40083	0.000671824	0.011822	Sertad4
ENSMUSG00000005045.13	1001.77	1.11251	0.258583	4.30235	1.68997e-05	0.000637609	Chd5
ENSMUSG00000027820.9	2523.65	1.11056	0.297115	3.73782	0.00018562	0.00438293	Mme
ENSMUSG00000093573.1	67.4429	1.10949	0.370998	2.99056	0.00278465	0.0336966	Gm20610
ENSMUSG00000081405.1	76.4791	1.10649	0.356687	3.10213	0.00192135	0.0259894	Gm13142
ENSMUSG00000032120.10	360.301	1.10419	0.274189	4.02713	5.64619e-05	0.00174703	C2cd2l
ENSMUSG00000007872.3	927.31	1.10395	0.271659	4.06373	4.82952e-05	0.00152596	Id3
ENSMUSG00000044117.9	816.894	1.10198	0.253515	4.34678	1.38148e-05	0.000538591	2900011O08Rik
ENSMUSG00000034224.11	69.6698	1.1005	0.368183	2.98901	0.00279882	0.0338172	Slc38a8
ENSMUSG00000051335.5	657.998	1.10008	0.311762	3.52858	0.000417792	0.00821719	Gfod1
ENSMUSG00000075012.4	403.583	1.09963	0.281848	3.90149	9.56005e-05	0.0026592	Fjx1
ENSMUSG00000037876.13	9788.92	1.09848	0.326577	3.36361	0.000769309	0.0131547	Jmjd1c
ENSMUSG00000041417.12	561.205	1.09624	0.280738	3.90485	9.42855e-05	0.00263399	Pik3r1
ENSMUSG00000032020.12	109.178	1.0954	0.329871	3.3207	0.000897924	0.0147651	Ubash3b
ENSMUSG00000040249.12	3224.2	1.09425	0.28235	3.87553	0.000106394	0.00288498	Lrp1
ENSMUSG00000005686.13	841.008	1.09424	0.268221	4.07962	4.51097e-05	0.00144154	Ampd3
ENSMUSG00000020000.7	53.166	1.09275	0.387171	2.82239	0.00476673	0.0484797	Moxd1
ENSMUSG00000021256.5	622.666	1.09252	0.341339	3.2007	0.00137094	0.0202286	Vash1
ENSMUSG00000025582.4	58.9501	1.0912	0.377041	2.89411	0.00380231	0.0418754	Nptx1
ENSMUSG00000006345.7	601.177	1.09087	0.288851	3.77659	0.00015899	0.0038957	Ggt1
ENSMUSG00000038141.9	690.626	1.08775	0.259716	4.18825	2.81112e-05	0.000988342	Tmem181a
ENSMUSG00000030882.14	80.5482	1.08622	0.351512	3.09013	0.0020007	0.0267533	Dnhd1
ENSMUSG00000026247.10	82.1479	1.08497	0.349911	3.1007	0.00193062	0.0260745	Ecel1
ENSMUSG00000027030.12	163.233	1.0843	0.306146	3.54179	0.000397428	0.0079053	Stk39
ENSMUSG00000081998.1	99.7626	1.08181	0.336725	3.21273	0.00131478	0.019631	Gm13245
ENSMUSG00000076431.4	648.329	1.08086	0.293685	3.68033	0.000232932	0.00523067	Sox4
ENSMUSG00000023087.12	5742.2	1.08031	0.23847	4.53017	5.89356e-06	0.000267175	Ccrn4l
ENSMUSG00000031303.8	336.133	1.07964	0.31294	3.45	0.000560582	0.0103165	Map3k15
ENSMUSG00000022505.8	111.043	1.07879	0.329831	3.27072	0.00107273	0.0169054	Emp2
ENSMUSG00000025666.13	611.661	1.07832	0.266144	4.05162	5.08632e-05	0.00159347	Tmem47
ENSMUSG00000037681.10	775.029	1.07788	0.314875	3.4232	0.000618889	0.0111591	Esyt3
ENSMUSG00000035929.11	188.593	1.07705	0.306056	3.51914	0.000432953	0.00843971	H2-Q4
ENSMUSG00000042757.12	231.852	1.0753	0.290919	3.69623	0.000218828	0.00498587	Tmem108
ENSMUSG00000093661.1	62.7217	1.07326	0.372563	2.88075	0.00396724	0.0427526	Eif4e3
ENSMUSG00000030111.8	179.145	1.07024	0.301955	3.54437	0.000393559	0.00784812	A2m
ENSMUSG00000042851.14	128.133	1.06992	0.350376	3.05364	0.0022608	0.0291611	Zc3h6
ENSMUSG00000078851.4	87.7637	1.06928	0.364772	2.93137	0.00337469	0.0384202	Hist3h2a
ENSMUSG00000040596.12	168.16	1.06794	0.334968	3.18819	0.00143169	0.0208965	Pogk
ENSMUSG00000099708.1	84.6459	1.06426	0.358126	2.97176	0.00296095	0.0351943	Gm29361
ENSMUSG00000090035.3	200.384	1.06401	0.315848	3.36873	0.000755144	0.0130012	Galnt4
ENSMUSG00000038738.12	126.546	1.06361	0.342826	3.10248	0.00191903	0.025978	Shank1
ENSMUSG00000022508.5	103.478	1.06003	0.349299	3.03472	0.00240756	0.0305057	Bcl6
ENSMUSG00000016028.9	1855.17	1.05999	0.269417	3.93437	8.34153e-05	0.00239124	Celsr1
ENSMUSG00000042228.11	450.831	1.05895	0.265919	3.98221	6.82768e-05	0.0020476	Lyn
ENSMUSG00000018924.6	63.4754	1.05731	0.371803	2.84374	0.00445877	0.0462048	Alox15
ENSMUSG00000061186.12	932.505	1.05455	0.314878	3.34908	0.000810811	0.0136253	Sfmbt2
ENSMUSG00000052133.13	1275.36	1.05417	0.249898	4.21839	2.46055e-05	0.000880977	Sema5b
ENSMUSG00000021250.10	97.0623	1.05189	0.341599	3.07932	0.00207477	0.0275605	Fos
ENSMUSG00000020788.12	2529.96	1.05044	0.252351	4.1626	3.14639e-05	0.00108012	Atp2a3
ENSMUSG00000033615.9	345.738	1.04846	0.27404	3.82595	0.000130271	0.00335114	Cplx1
ENSMUSG00000067629.7	579.154	1.04796	0.28138	3.72435	0.000195821	0.00458064	Syngap1
ENSMUSG00000022206.6	359.645	1.04698	0.287056	3.6473	0.000265009	0.00579545	Npr3
ENSMUSG00000029844.9	134.074	1.04286	0.31857	3.27357	0.00106197	0.0168152	Hoxa1
ENSMUSG00000046982.10	81.8311	1.041	0.354918	2.93307	0.00335628	0.0382531	Tshz1
ENSMUSG00000075585.3	140.622	1.04071	0.315651	3.29704	0.000977099	0.015808	6330403L08Rik
ENSMUSG00000036698.10	11898.6	1.04056	0.345418	3.01247	0.00259128	0.032151	Ago2
ENSMUSG00000058318.12	2713.33	1.03961	0.250476	4.15056	3.31661e-05	0.00112547	Phf21a
ENSMUSG00000022263.9	936.699	1.03909	0.341452	3.04315	0.00234119	0.0298937	Trio
ENSMUSG00000022623.12	523.732	1.03445	0.265519	3.89595	9.7815e-05	0.00270247	Shank3
ENSMUSG00000027955.13	102.581	1.03437	0.340977	3.03356	0.00241685	0.0305704	Fam198b
ENSMUSG00000027624.14	2267.32	1.03393	0.246928	4.18716	2.82464e-05	0.00099111	Epb4.1l1
ENSMUSG00000024900.4	3965.93	1.03364	0.268567	3.84871	0.000118742	0.00314324	Cpt1a
ENSMUSG00000043183.15	791.614	1.03259	0.283476	3.64258	0.000269918	0.00587523	Simc1
ENSMUSG00000032186.11	557.259	1.03176	0.3088	3.34119	0.000834203	0.0139383	Tmod2
ENSMUSG00000022432.6	664.855	1.03135	0.263553	3.91325	9.10635e-05	0.00257265	Smc1b
ENSMUSG00000020387.12	2003.67	1.02981	0.258101	3.98995	6.60883e-05	0.00199906	Jade2
ENSMUSG00000082082.1	694.167	1.02936	0.298432	3.44924	0.000562163	0.0103165	Gm13230
ENSMUSG00000032374.11	2010.93	1.02915	0.26991	3.81294	0.000137324	0.00347149	Plod2
ENSMUSG00000057534.10	198.177	1.02056	0.312068	3.27031	0.0010743	0.0169054	Gm15698
ENSMUSG00000037108.10	1789.41	1.01802	0.245788	4.14187	3.44487e-05	0.00115337	Zcwpw1
ENSMUSG00000034480.15	901.641	1.01638	0.335255	3.03166	0.00243211	0.030697	Diap2
ENSMUSG00000071253.5	1087.49	1.01303	0.284607	3.5594	0.000371709	0.00750432	Slc25a16
ENSMUSG00000032776.8	158.051	1.0108	0.334399	3.02274	0.00250499	0.0313016	Mctp2
ENSMUSG00000020121.12	386.296	1.00969	0.279095	3.61774	0.000297182	0.0063505	Srgap1
ENSMUSG00000025089.12	100.103	1.0095	0.347113	2.90827	0.00363438	0.0405351	Gfra1
ENSMUSG00000038213.7	153.601	1.00797	0.309882	3.25275	0.00114295	0.0176825	Tapbpl
ENSMUSG00000046774.13	816.279	1.00781	0.272948	3.69231	0.000222224	0.0050436	8030474K03Rik
ENSMUSG00000024300.13	2207.7	1.00458	0.257045	3.90818	9.29935e-05	0.00260619	Myo1f
ENSMUSG00000047238.4	469.078	1.0045	0.263742	3.80864	0.000139733	0.00351215	Mageh1
ENSMUSG00000031119.4	1262.33	1.00354	0.246624	4.06913	4.71899e-05	0.0014944	Gpc4
ENSMUSG00000020723.3	95.9343	1.00342	0.338884	2.96095	0.00306693	0.0360149	Cacng4
ENSMUSG00000034435.5	202	1.00195	0.294214	3.40553	0.000660348	0.0116786	Tmem30b
ENSMUSG00000028344.9	378.398	1.00183	0.276002	3.6298	0.000283643	0.00613591	Invs
ENSMUSG00000040729.6	361.83	1.0018	0.301237	3.32562	0.000882226	0.0145468	Cep126
ENSMUSG00000036103.8	195.878	1.00063	0.297653	3.36174	0.000774531	0.0132	Colec12

## Sheet: CBPKD Downregulated Genes
gene_name	baseMean	log2FoldChange	lfcSE	stat	pvalue	padj	geneid
ENSMUSG00000021268.14	561.182	-5.91699	0.327686	-18.0569	6.96035e-73	1.22112e-68	Meg3
ENSMUSG00000097451.6	830.913	-5.28758	0.324618	-16.2886	1.18856e-59	6.95068e-56	Rian
ENSMUSG00000027168.18	503.138	-4.58834	0.295755	-15.514	2.78975e-54	9.78869e-51	Pax6
ENSMUSG00000032306.11	550.295	-3.93526	0.285776	-13.7704	3.83917e-43	1.12257e-39	Mpi
ENSMUSG00000068048.8	409.868	-3.87791	0.332095	-11.6771	1.66899e-31	3.66009e-28	Rhox9
ENSMUSG00000097391.5	59.5106	-3.86964	0.430476	-8.98922	2.48987e-19	1.68009e-16	Mirg
ENSMUSG00000033880.8	79.9277	-3.86028	0.402847	-9.58249	9.47312e-22	9.77626e-19	Lgals3bp
ENSMUSG00000006200.3	417.438	-3.76024	0.346183	-10.862	1.74873e-27	3.06797e-24	Rhox6
ENSMUSG00000022899.5	53.9244	-3.50862	0.43073	-8.14576	3.76915e-16	1.61283e-13	Slc15a2
ENSMUSG00000056155.5	182.39	-3.42554	0.376	-9.11047	8.20271e-20	5.75634e-17	Nanos3
ENSMUSG00000046323.5	457.93	-3.3731	0.309088	-10.9131	9.98126e-28	1.94568e-24	Dppa3
ENSMUSG00000030724.6	36.9378	-3.35769	0.449073	-7.47693	7.6076e-14	2.30117e-11	Cd19
ENSMUSG00000056492.5	45.9589	-3.34525	0.441488	-7.57722	3.53037e-14	1.10602e-11	Adgrf5
ENSMUSG00000058028.11	168.96	-3.18089	0.331129	-9.6062	7.52767e-22	8.25408e-19	Zscan5b
ENSMUSG00000095180.5	1352.24	-3.11935	0.291588	-10.6978	1.04256e-26	1.66279e-23	Rhox5
ENSMUSG00000046879.6	151.836	-3.041	0.329931	-9.21707	3.05319e-20	2.29589e-17	Irgm1
ENSMUSG00000079479.2	33.5455	-2.97706	0.462099	-6.44247	1.17543e-10	1.7932e-08	Gm9112
ENSMUSG00000040562.9	402.011	-2.97582	0.308143	-9.65725	4.57971e-22	5.35643e-19	Gstm2
ENSMUSG00000004038.9	69.2489	-2.93031	0.399272	-7.33915	2.14961e-13	5.71405e-11	Gstm3
ENSMUSG00000017446.11	35.5402	-2.83635	0.445341	-6.36895	1.90328e-10	2.73698e-08	C1qtnf1
ENSMUSG00000025196.4	394.558	-2.80665	0.295306	-9.5042	2.016e-21	1.96493e-18	Cpn1
ENSMUSG00000061877.9	26.1821	-2.77217	0.464224	-5.97161	2.34924e-09	2.60854e-07	BC048679
ENSMUSG00000053797.10	55.8662	-2.74411	0.408467	-6.71807	1.8415e-11	3.63003e-09	Krt16
ENSMUSG00000068323.9	511.387	-2.67981	0.271738	-9.86174	6.09825e-23	8.22982e-20	Slc4a5
ENSMUSG00000039013.13	100.89	-2.65884	0.353739	-7.51639	5.63105e-14	1.73318e-11	Siglecf
ENSMUSG00000024697.3	190.42	-2.65582	0.310125	-8.56371	1.09297e-17	5.63972e-15	Gna14
ENSMUSG00000029561.14	25.9862	-2.6425	0.457306	-5.77841	7.54084e-09	7.60324e-07	Oasl2
ENSMUSG00000031461.4	59.2141	-2.61356	0.394895	-6.61838	3.63163e-11	6.56839e-09	Myom2
ENSMUSG00000038793.8	1549.35	-2.60162	0.259452	-10.0274	1.15531e-23	1.68906e-20	Lefty1
ENSMUSG00000041670.12	204.125	-2.5772	0.330376	-7.8008	6.15142e-15	2.15841e-12	Rims1
ENSMUSG00000029410.8	114.016	-2.57266	0.346332	-7.42829	1.10007e-13	3.16386e-11	Ppef2
ENSMUSG00000062007.9	55.3492	-2.55711	0.407784	-6.27074	3.59332e-10	4.8123e-08	Hsh2d
ENSMUSG00000068762.8	115.906	-2.55418	0.344614	-7.4117	1.24695e-13	3.47247e-11	Gstm6
ENSMUSG00000052234.2	69.4395	-2.53826	0.384753	-6.59711	4.19238e-11	7.35511e-09	Epx
ENSMUSG00000061517.8	518.479	-2.52701	0.270246	-9.3508	8.69875e-21	7.63054e-18	Sox21
ENSMUSG00000031539.5	417.078	-2.52141	0.273649	-9.21404	3.14076e-20	2.29589e-17	Ap3m2
ENSMUSG00000054763.6	80.7417	-2.49879	0.392046	-6.37371	1.84511e-10	2.67525e-08	Defb42
ENSMUSG00000029322.9	272.446	-2.49311	0.310517	-8.0289	9.83496e-16	4.01266e-13	Plac8
ENSMUSG00000025324.7	291.904	-2.48304	0.308763	-8.04189	8.84624e-16	3.6952e-13	Atp10a
ENSMUSG00000027514.11	58.6092	-2.44857	0.396586	-6.17413	6.65297e-10	8.64591e-08	Zbp1
ENSMUSG00000040726.9	113.824	-2.44027	0.349862	-6.97495	3.05971e-12	6.6271e-10	Hesx1
ENSMUSG00000035775.2	29.4567	-2.42914	0.447811	-5.42448	5.81221e-08	4.69905e-06	Krt20
ENSMUSG00000035095.11	342.575	-2.41146	0.30195	-7.98628	1.39072e-15	5.30407e-13	Fam167a
ENSMUSG00000026073.10	29.8083	-2.40966	0.450677	-5.34677	8.95401e-08	7.01291e-06	Il1r2
ENSMUSG00000031246.11	722.074	-2.4	0.260008	-9.23052	2.69333e-20	2.17857e-17	Sh3bgrl
ENSMUSG00000086968.5	70.3498	-2.35574	0.385249	-6.11486	9.66402e-10	1.15337e-07	4933431E20Rik
ENSMUSG00000031757.6	30.4562	-2.33417	0.450143	-5.18541	2.15544e-07	1.5126e-05	Mt4
ENSMUSG00000062444.11	437.546	-2.32711	0.271356	-8.57586	9.83461e-18	5.22844e-15	Ap3b2
ENSMUSG00000064215.10	38.3977	-2.32596	0.435654	-5.33902	9.34528e-08	7.25458e-06	Ifi27
ENSMUSG00000063268.9	205.372	-2.31932	0.313621	-7.39529	1.41097e-13	3.86781e-11	Parp10
ENSMUSG00000048967.12	68.7625	-2.31519	0.403506	-5.73768	9.59813e-09	9.33346e-07	Yjefn3
ENSMUSG00000038298.11	58.1133	-2.30922	0.394543	-5.85289	4.83111e-09	5.10585e-07	Pdzk1
ENSMUSG00000086219.4	162.209	-2.27879	0.321764	-7.08216	1.41929e-12	3.32e-10	Srrm4os
ENSMUSG00000074269.7	242.84	-2.27097	0.314991	-7.20963	5.61039e-13	1.40612e-10	Rec114
ENSMUSG00000010358.10	186.783	-2.26043	0.336085	-6.72576	1.7468e-11	3.48248e-09	Ifi35
ENSMUSG00000053687.11	34.5919	-2.24782	0.432533	-5.19687	2.02671e-07	1.43374e-05	Dpep2
ENSMUSG00000030468.9	25.8685	-2.23665	0.45973	-4.86514	1.14375e-06	6.68865e-05	Siglecg
ENSMUSG00000066652.5	1335.48	-2.23335	0.249724	-8.94329	3.77738e-19	2.45446e-16	Lefty2
ENSMUSG00000056737.11	1259.29	-2.2327	0.300237	-7.43646	1.0342e-13	3.07525e-11	Capg
ENSMUSG00000075410.9	90.5916	-2.227	0.371046	-6.00195	1.94963e-09	2.20673e-07	Gm11744
ENSMUSG00000061577.8	48.2501	-2.21939	0.40457	-5.4858	4.11594e-08	3.3743e-06	Adgrg5
ENSMUSG00000044303.6	293.848	-2.21629	0.342259	-6.47547	9.45185e-11	1.4939e-08	Cdkn2a
ENSMUSG00000049721.11	74.9259	-2.2137	0.368044	-6.01477	1.80137e-09	2.06557e-07	Gal3st1
ENSMUSG00000032373.11	75.3356	-2.20698	0.371419	-5.94202	2.81532e-09	3.10641e-07	Car12
ENSMUSG00000032246.10	204.847	-2.19146	0.315444	-6.94724	3.72512e-12	7.96994e-10	Calml4
ENSMUSG00000035557.9	519.546	-2.18822	0.317706	-6.88757	5.6754e-12	1.19963e-09	Krt17
ENSMUSG00000013974.2	22.1835	-2.1836	0.462073	-4.72566	2.29367e-06	0.000119492	Mcemp1
ENSMUSG00000037944.8	27.2033	-2.15912	0.449087	-4.80779	1.52609e-06	8.52664e-05	Ccr7
ENSMUSG00000026946.6	119.327	-2.1533	0.338809	-6.35551	2.07736e-10	2.93913e-08	Nmi
ENSMUSG00000022440.8	147.623	-2.14082	0.321176	-6.66556	2.63656e-11	4.97375e-09	C1qtnf6
ENSMUSG00000023764.15	792.632	-2.12558	0.271775	-7.82111	5.2361e-15	1.87474e-12	Sfi1
ENSMUSG00000039103.9	131.555	-2.11378	0.327535	-6.4536	1.09221e-10	1.69572e-08	Nexn
ENSMUSG00000052384.10	123.321	-2.11287	0.334959	-6.30784	2.82952e-10	3.87821e-08	Nrros
ENSMUSG00000094443.1	74.5026	-2.1111	0.383694	-5.50203	3.75446e-08	3.15159e-06	Sgol2b
ENSMUSG00000016918.12	1203.96	-2.10043	0.274339	-7.65633	1.91325e-14	6.33322e-12	Sulf1
ENSMUSG00000054169.6	34.4448	-2.09648	0.442331	-4.73962	2.1412e-06	0.000112809	Ceacam10
ENSMUSG00000043088.13	37.5617	-2.07276	0.42581	-4.86782	1.12838e-06	6.64306e-05	Il17re
ENSMUSG00000025194.5	116.209	-2.06427	0.370815	-5.56684	2.59396e-08	2.27542e-06	Abcc2
ENSMUSG00000053856.4	14.8476	-2.05886	0.472733	-4.35523	1.3293e-05	0.000522897	Dnajc5g
ENSMUSG00000057072.8	38.6786	-2.04819	0.432405	-4.73675	2.17178e-06	0.000114077	Spata45
ENSMUSG00000004032.7	314.375	-2.03993	0.312234	-6.53333	6.43225e-11	1.07474e-08	Gstm5
ENSMUSG00000073243.2	25.1422	-2.02834	0.453755	-4.47012	7.8177e-06	0.000337844	Gm9
ENSMUSG00000038151.9	364.608	-2.02432	0.288769	-7.01016	2.3805e-12	5.3543e-10	Prdm1
ENSMUSG00000031709.12	373.796	-1.98318	0.309218	-6.41353	1.42193e-10	2.11409e-08	Tbc1d9
ENSMUSG00000095026.1	86.5736	-1.97691	0.355571	-5.55982	2.7006e-08	2.35718e-06	Gm3336
ENSMUSG00000024663.14	185.511	-1.97377	0.318471	-6.19765	5.73111e-10	7.50347e-08	Rab3il1
ENSMUSG00000031825.13	189.802	-1.97205	0.304139	-6.48405	8.92943e-11	1.43723e-08	Crispld2
ENSMUSG00000030492.13	51.1303	-1.96655	0.3995	-4.92252	8.5435e-07	5.16852e-05	Slc7a9
ENSMUSG00000034266.5	18.4447	-1.95091	0.466607	-4.18106	2.90149e-05	0.00101018	Batf
ENSMUSG00000021108.14	100.758	-1.93706	0.341933	-5.66504	1.4699e-08	1.37903e-06	Prkch
ENSMUSG00000030041.8	362.63	-1.93706	0.2982	-6.49583	8.2576e-11	1.35394e-08	M1ap
ENSMUSG00000045545.8	14.7304	-1.93287	0.472541	-4.09037	4.30692e-05	0.00138898	Krt14
ENSMUSG00000000094.9	109.927	-1.93264	0.334898	-5.77083	7.88834e-09	7.90818e-07	Tbx4
ENSMUSG00000026177.8	362.788	-1.92976	0.29097	-6.63215	3.30824e-11	6.17444e-09	Slc11a1
ENSMUSG00000020481.12	24.8562	-1.92277	0.455043	-4.22546	2.38454e-05	0.000857262	Ankrd36
ENSMUSG00000092837.1	138.284	-1.91869	0.376043	-5.10232	3.3552e-07	2.26399e-05	Rpph1
ENSMUSG00000053654.7	1590.98	-1.90685	0.290738	-6.55863	5.43052e-11	9.2498e-09	Krt42
ENSMUSG00000051367.8	504.077	-1.90417	0.268744	-7.08544	1.38599e-12	3.28592e-10	Six1
ENSMUSG00000031760.8	121.008	-1.90211	0.371647	-5.11806	3.08696e-07	2.09913e-05	Mt3
ENSMUSG00000021998.13	76.0288	-1.8997	0.366699	-5.18055	2.21232e-07	1.54633e-05	Lcp1
ENSMUSG00000079197.7	1555.87	-1.89683	0.29154	-6.50624	7.70538e-11	1.27531e-08	Psme2
ENSMUSG00000064246.7	60.1154	-1.89248	0.39272	-4.8189	1.44355e-06	8.16958e-05	Chil1
ENSMUSG00000027863.8	34.1249	-1.88843	0.443546	-4.25757	2.06657e-05	0.000760081	Cd2
ENSMUSG00000052316.9	154.664	-1.88661	0.322649	-5.84726	4.99749e-09	5.21881e-07	Lrrc15
ENSMUSG00000000753.12	225.641	-1.88028	0.306151	-6.14167	8.1657e-10	1.00181e-07	Serpinf1
ENSMUSG00000073027.7	15.7368	-1.87557	0.472183	-3.97213	7.12324e-05	0.00210742	Dmrtc1b
ENSMUSG00000002104.8	76.8891	-1.87406	0.396584	-4.72552	2.29531e-06	0.000119492	Rapsn
ENSMUSG00000047361.12	132.923	-1.8734	0.339991	-5.51015	3.58529e-08	3.03866e-06	Gm973
ENSMUSG00000026418.13	25.9477	-1.86866	0.449925	-4.15326	3.27774e-05	0.00111443	Tnni1
ENSMUSG00000051617.3	11.226	-1.86251	0.47151	-3.95009	7.81216e-05	0.0022654	Krt9
ENSMUSG00000040264.10	16.0875	-1.85888	0.470279	-3.95271	7.72701e-05	0.00224442	Gbp2b
ENSMUSG00000000739.10	74.8423	-1.85599	0.36731	-5.05293	4.35085e-07	2.8063e-05	Sult5a1
ENSMUSG00000026649.11	100.748	-1.84953	0.347593	-5.32096	1.03221e-07	7.77217e-06	Cfap126
ENSMUSG00000033508.6	26.2753	-1.84944	0.446274	-4.14419	3.41023e-05	0.00114891	Asprv1
ENSMUSG00000028972.8	68.0851	-1.84844	0.385034	-4.80073	1.5809e-06	8.76875e-05	Car6
ENSMUSG00000032226.5	50.4603	-1.84508	0.397258	-4.64453	3.40848e-06	0.0001668	Gcnt3
ENSMUSG00000047507.9	51.0888	-1.83199	0.396288	-4.62287	3.78465e-06	0.000180921	Baiap3
ENSMUSG00000025969.12	1918.65	-1.81787	0.271583	-6.69363	2.17701e-11	4.19709e-09	Nrp2
ENSMUSG00000022018.7	83.9263	-1.80572	0.360968	-5.00243	5.66115e-07	3.53449e-05	Rgcc
ENSMUSG00000058755.3	23.0465	-1.7926	0.459354	-3.90244	9.52269e-05	0.00265606	Osm
ENSMUSG00000037260.7	507.51	-1.79252	0.266514	-6.72581	1.74622e-11	3.48248e-09	Hgsnat
ENSMUSG00000028926.12	34.7929	-1.7919	0.438128	-4.08991	4.31543e-05	0.00138917	Cdk14
ENSMUSG00000056116.15	58.6269	-1.7859	0.396601	-4.50302	6.69944e-06	0.000294574	H2-T22
ENSMUSG00000096997.1	18.8873	-1.77736	0.465744	-3.81617	0.000135541	0.0034413	Gm26791
ENSMUSG00000057286.5	518.57	-1.77179	0.268401	-6.60128	4.07617e-11	7.22346e-09	St6galnac2
ENSMUSG00000006056.10	2119.22	-1.76666	0.249885	-7.06989	1.55052e-12	3.53277e-10	Calcoco2
ENSMUSG00000057143.11	308.879	-1.765	0.28718	-6.14596	7.948e-10	9.81969e-08	Trim12c
ENSMUSG00000070332.4	21.3916	-1.76354	0.457046	-3.85856	0.000114059	0.00305503	Trim80
ENSMUSG00000007107.6	59.1493	-1.74717	0.383016	-4.5616	5.07649e-06	0.000234992	Atp1a4
ENSMUSG00000075225.8	76.7247	-1.74268	0.360471	-4.83446	1.3351e-06	7.65455e-05	Ccdc162
ENSMUSG00000045004.3	51.5895	-1.72581	0.408311	-4.2267	2.37141e-05	0.000854293	Spata21
ENSMUSG00000035849.11	62.1536	-1.72468	0.377079	-4.57378	4.78997e-06	0.000223498	Krt222
ENSMUSG00000079330.5	135.689	-1.71838	0.323832	-5.30638	1.11823e-07	8.34821e-06	Lemd1
ENSMUSG00000045259.4	35.527	-1.7142	0.422546	-4.05683	4.97434e-05	0.00156678	Klhdc9
ENSMUSG00000051998.11	49.1625	-1.70764	0.39656	-4.30613	1.66139e-05	0.000628177	Lax1
ENSMUSG00000003379.7	47.6243	-1.69849	0.405336	-4.19034	2.7854e-05	0.000983241	Cd79a
ENSMUSG00000026873.6	690.783	-1.69579	0.259555	-6.53344	6.42748e-11	1.07474e-08	Phf19
ENSMUSG00000020424.3	1846.74	-1.69435	0.27633	-6.13161	8.69942e-10	1.05257e-07	Gatsl3
ENSMUSG00000031070.12	30.285	-1.68567	0.43995	-3.83151	0.000127361	0.00329074	Mrgprf
ENSMUSG00000065952.10	302.883	-1.68313	0.281612	-5.97678	2.27592e-09	2.54323e-07	C330021F23Rik
ENSMUSG00000029420.9	87.0731	-1.68215	0.369648	-4.55069	5.34704e-06	0.000245572	Rimbp2
ENSMUSG00000029228.12	109.39	-1.68185	0.339345	-4.95616	7.18993e-07	4.4105e-05	Lnx1
ENSMUSG00000020405.4	23.2001	-1.68056	0.462968	-3.62997	0.000283459	0.00613591	Fabp6
ENSMUSG00000033857.9	797.639	-1.67839	0.284493	-5.89957	3.64458e-09	3.94695e-07	Engase
ENSMUSG00000027584.13	53.2771	-1.6718	0.390774	-4.27817	1.88438e-05	0.000700415	Oprl1
ENSMUSG00000028270.9	18.0789	-1.67175	0.464764	-3.59699	0.000321922	0.00676879	Gbp2
ENSMUSG00000038840.7	96.3284	-1.67064	0.356421	-4.68726	2.76883e-06	0.000140356	Birc7
ENSMUSG00000021874.9	23.6496	-1.67057	0.454059	-3.6792	0.000233965	0.00524225	4933413J09Rik
ENSMUSG00000047557.2	158.459	-1.66747	0.317214	-5.25661	1.46737e-07	1.0682e-05	Lxn
ENSMUSG00000089665.1	64.0603	-1.66292	0.404718	-4.10884	3.97647e-05	0.00130155	Fcor
ENSMUSG00000031919.5	19.0889	-1.66283	0.46324	-3.58956	0.000331235	0.00687714	Tmed6
ENSMUSG00000034532.8	248.834	-1.65977	0.316752	-5.23995	1.60618e-07	1.15962e-05	Fbxo16
ENSMUSG00000047040.9	111.579	-1.65788	0.351361	-4.71845	2.37653e-06	0.000122269	Prr15l
ENSMUSG00000097262.1	39.8264	-1.65262	0.418663	-3.94737	7.90128e-05	0.00228369	4933416M07Rik
ENSMUSG00000042988.7	841.297	-1.65152	0.268007	-6.16223	7.17268e-10	9.25275e-08	Notum
ENSMUSG00000040752.12	287.97	-1.64955	0.293541	-5.61951	1.91502e-08	1.77763e-06	Myh6
ENSMUSG00000028015.3	17.655	-1.64891	0.465157	-3.54485	0.00039284	0.00784812	Ctso
ENSMUSG00000035104.11	106.891	-1.64835	0.340586	-4.83975	1.30003e-06	7.47797e-05	Eva1a
ENSMUSG00000046101.13	78.1629	-1.64758	0.383329	-4.29807	1.72294e-05	0.000645882	Mcmdc2
ENSMUSG00000056288.8	23.59	-1.64364	0.456149	-3.60329	0.000314211	0.00662562	Gm11961
ENSMUSG00000052942.10	115.061	-1.6419	0.378025	-4.34337	1.40311e-05	0.000544607	Glis3
ENSMUSG00000038756.10	761.726	-1.6391	0.262072	-6.2544	3.99037e-10	5.30356e-08	Ttll6
ENSMUSG00000049680.14	637.592	-1.63903	0.257824	-6.35719	2.0548e-10	2.93084e-08	Urgcp
ENSMUSG00000007209.3	13.6236	-1.63681	0.472507	-3.4641	0.00053201	0.00987681	Ceacam9
ENSMUSG00000096299.1	36.832	-1.62703	0.421124	-3.86354	0.000111756	0.00300253	Gm21814
ENSMUSG00000074489.6	62.0539	-1.6097	0.380098	-4.23495	2.28598e-05	0.000825212	Bglap3
ENSMUSG00000035699.7	48.1753	-1.60943	0.399025	-4.0334	5.49758e-05	0.00170707	Slc51a
ENSMUSG00000075370.7	25.6246	-1.60725	0.449257	-3.57757	0.000346807	0.00710793	Igll1
ENSMUSG00000022304.9	575.443	-1.60718	0.299688	-5.36284	8.19232e-08	6.47415e-06	Dpys
ENSMUSG00000031765.7	975.821	-1.60674	0.287232	-5.59388	2.22053e-08	2.01304e-06	Mt1
ENSMUSG00000028536.9	69.4775	-1.60591	0.382854	-4.19458	2.73373e-05	0.000966945	2610528J11Rik
ENSMUSG00000033998.8	459.515	-1.60321	0.267041	-6.00359	1.93005e-09	2.19875e-07	Kcnk1
ENSMUSG00000057465.4	9.01712	-1.59516	0.466458	-3.41972	0.000626846	0.0112104	Saa2
ENSMUSG00000030681.15	2192.06	-1.59364	0.27677	-5.75802	8.51068e-09	8.43567e-07	Mvp
ENSMUSG00000078153.3	21.9737	-1.59308	0.454524	-3.50495	0.0004567	0.00880478	Psme2b
ENSMUSG00000022216.13	2630.51	-1.58381	0.288051	-5.49837	3.83325e-08	3.2024e-06	Psme1
ENSMUSG00000070529.7	14.7058	-1.58355	0.472324	-3.35269	0.000800316	0.0135007	Wfdc10
ENSMUSG00000085338.1	27.3775	-1.57921	0.446678	-3.53545	0.000407081	0.00806075	2410004I01Rik
ENSMUSG00000053030.8	23.5963	-1.56744	0.450749	-3.47741	0.00050628	0.00952001	Spink2
ENSMUSG00000020419.8	538.784	-1.56481	0.267429	-5.85132	4.87685e-09	5.12332e-07	Hormad2
ENSMUSG00000015001.14	9.56817	-1.56009	0.469863	-3.32031	0.000899166	0.0147651	Oc90
ENSMUSG00000021950.12	229.434	-1.55665	0.302963	-5.13809	2.77543e-07	1.9095e-05	Anxa8
ENSMUSG00000001123.12	550.864	-1.55549	0.271035	-5.73907	9.5197e-09	9.33037e-07	Lgals9
ENSMUSG00000031805.14	2584.04	-1.55148	0.24107	-6.4358	1.22825e-10	1.84916e-08	Jak3
ENSMUSG00000025197.8	25.2977	-1.55045	0.453347	-3.42001	0.000626184	0.01121	Cyp2c44
ENSMUSG00000018479.9	16.519	-1.54966	0.467374	-3.31568	0.000914212	0.0149338	1700125H20Rik
ENSMUSG00000097536.2	197.901	-1.54921	0.297817	-5.20187	1.9729e-07	1.40132e-05	2610037D02Rik
ENSMUSG00000050844.5	27.2796	-1.54604	0.442134	-3.49676	0.000470941	0.0090002	1700020N01Rik
ENSMUSG00000061356.10	83.9495	-1.54262	0.368189	-4.18974	2.79272e-05	0.000983843	Nuggc
ENSMUSG00000055937.1	15.639	-1.54137	0.46995	-3.27985	0.00103862	0.0165801	Krt28
ENSMUSG00000026124.4	9.91993	-1.53886	0.468824	-3.28237	0.00102938	0.0164927	Cfc1
ENSMUSG00000073102.4	122.011	-1.53793	0.340604	-4.5153	6.3226e-06	0.00028082	Drc1
ENSMUSG00000030036.7	1195.39	-1.53663	0.25058	-6.13228	8.66284e-10	1.05257e-07	Mogs
ENSMUSG00000039330.4	92.5486	-1.53568	0.372866	-4.1186	3.81187e-05	0.0012618	Tsga10ip
ENSMUSG00000022303.8	64.6727	-1.53189	0.372771	-4.10947	3.96574e-05	0.00130047	Dcstamp
ENSMUSG00000090534.1	43.3356	-1.53135	0.409661	-3.73809	0.000185426	0.00438293	Gm4675
ENSMUSG00000024842.7	70.1803	-1.52802	0.398733	-3.83218	0.000127015	0.00328665	Cabp4
ENSMUSG00000031608.10	1110.13	-1.52669	0.299863	-5.09128	3.5566e-07	2.37251e-05	Galnt7
ENSMUSG00000020736.9	943.791	-1.52599	0.308032	-4.95399	7.27077e-07	4.4327e-05	Nt5c
ENSMUSG00000020308.5	755.937	-1.52551	0.321107	-4.7508	2.02614e-06	0.000107392	Tpgs1
ENSMUSG00000078689.5	117.882	-1.52462	0.338899	-4.49876	6.83515e-06	0.00029979	Mup6
ENSMUSG00000028640.8	1353.82	-1.52343	0.257219	-5.9227	3.16693e-09	3.47254e-07	Tfap2c
ENSMUSG00000020912.4	13.2074	-1.5182	0.472344	-3.21418	0.00130816	0.0195488	Krt12
ENSMUSG00000097694.4	12.3257	-1.51726	0.472864	-3.20866	0.00133353	0.0198435	G730013B05Rik
ENSMUSG00000069855.6	158.115	-1.51039	0.314083	-4.8089	1.51761e-06	8.50635e-05	Slc47a2
ENSMUSG00000031478.13	721.763	-1.51009	0.265925	-5.67865	1.35765e-08	1.28749e-06	Nek3
ENSMUSG00000036598.3	97.9682	-1.50944	0.364232	-4.14416	3.41067e-05	0.00114891	Ccdc113
ENSMUSG00000042367.9	3023.78	-1.50825	0.249425	-6.04693	1.47636e-09	1.71531e-07	Gjb3
ENSMUSG00000026637.10	56.0225	-1.50557	0.382206	-3.93916	8.17677e-05	0.00235555	Traf5
ENSMUSG00000003573.12	1049.41	-1.50496	0.264125	-5.69792	1.21278e-08	1.15636e-06	Homer3
ENSMUSG00000026928.11	64.8587	-1.50433	0.392087	-3.83672	0.000124687	0.00324514	Card9
ENSMUSG00000007097.11	218.166	-1.50288	0.291928	-5.14811	2.63118e-07	1.81738e-05	Atp1a2
ENSMUSG00000050271.9	594.734	-1.50042	0.268913	-5.57957	2.41119e-08	2.15826e-06	D8Ertd82e
ENSMUSG00000071773.4	92.1722	-1.49998	0.364347	-4.1169	3.84006e-05	0.00126635	Rhox1
ENSMUSG00000058135.9	749.413	-1.49641	0.283612	-5.27626	1.31849e-07	9.63815e-06	Gstm1
ENSMUSG00000079019.2	19.5955	-1.49364	0.459768	-3.24868	0.0011594	0.0178761	Insl3
ENSMUSG00000017390.12	419.852	-1.49184	0.279299	-5.34135	9.22557e-08	7.19348e-06	Aldoc
ENSMUSG00000050357.8	574.309	-1.49122	0.279983	-5.32612	1.00332e-07	7.58716e-06	Rltpr
ENSMUSG00000075702.9	470.133	-1.49067	0.340713	-4.37516	1.21345e-05	0.000486044	Selm
ENSMUSG00000021056.7	252.582	-1.49036	0.322173	-4.62596	3.7286e-06	0.000178728	Tex21
ENSMUSG00000039328.9	229.615	-1.48825	0.304418	-4.88883	1.01438e-06	6.07382e-05	Rnf122
ENSMUSG00000101655.1	58.912	-1.4871	0.386193	-3.85067	0.000117795	0.00312646	2310040G24Rik
ENSMUSG00000043913.11	90.9711	-1.4857	0.360787	-4.11795	3.82256e-05	0.00126296	Ccdc60
ENSMUSG00000021069.13	97.5924	-1.48492	0.340234	-4.3644	1.27471e-05	0.000504821	Pygl
ENSMUSG00000030034.8	457.016	-1.48043	0.292288	-5.06496	4.08477e-07	2.65419e-05	Ino80b
ENSMUSG00000036585.12	361.085	-1.47298	0.281956	-5.22416	1.74945e-07	1.25789e-05	Fgf1
ENSMUSG00000031576.12	38.9284	-1.47288	0.415376	-3.5459	0.000391275	0.00783622	Kcnu1
ENSMUSG00000026875.11	74.4442	-1.46785	0.36882	-3.97986	6.89572e-05	0.00205746	Traf1
ENSMUSG00000063605.5	569.44	-1.46461	0.288529	-5.07612	3.85225e-07	2.54075e-05	Ccdc102a
ENSMUSG00000022853.6	159.19	-1.4573	0.32129	-4.53578	5.73914e-06	0.000260848	Ehhadh
ENSMUSG00000022595.7	10.862	-1.45692	0.472281	-3.08486	0.0020365	0.0271465	Lypd2
ENSMUSG00000050732.9	362.442	-1.44774	0.314121	-4.60887	4.04855e-06	0.000190388	Vamp8
ENSMUSG00000023960.10	150.971	-1.44766	0.312015	-4.63971	3.48906e-06	0.000169094	Enpp5
ENSMUSG00000032181.6	33.3136	-1.43833	0.424629	-3.38727	0.000705908	0.0123106	Scg3
ENSMUSG00000074397.3	92.6764	-1.43808	0.358348	-4.01309	5.99279e-05	0.00184776	Foxr1
ENSMUSG00000064272.3	14.1829	-1.43749	0.470731	-3.05374	0.00226004	0.0291611	Gpbar1
ENSMUSG00000031898.8	59.2191	-1.43713	0.390159	-3.68345	0.000230095	0.005182	Dpep3
ENSMUSG00000045731.5	12.3926	-1.43617	0.47248	-3.03965	0.00236856	0.0301553	Pnoc
ENSMUSG00000075296.4	7.75268	-1.43321	0.461634	-3.10465	0.00190503	0.0258883	Aldh3b2
ENSMUSG00000040026.7	114.227	-1.43094	0.371398	-3.85285	0.000116749	0.00310341	Saa3
ENSMUSG00000019779.11	11.8281	-1.42991	0.472738	-3.02475	0.00248839	0.0311612	Frk
ENSMUSG00000067889.4	1535.39	-1.4299	0.24588	-5.81545	6.04711e-09	6.16805e-07	Sptbn2
ENSMUSG00000063011.6	146.96	-1.42812	0.327826	-4.35634	1.32254e-05	0.000521409	Msln
ENSMUSG00000026480.9	191.476	-1.42525	0.300947	-4.73587	2.18117e-06	0.000114228	Ncf2
ENSMUSG00000027233.4	217.979	-1.42376	0.293777	-4.8464	1.25722e-06	7.25547e-05	Patl2
ENSMUSG00000026175.9	130.101	-1.42353	0.319219	-4.45942	8.21831e-06	0.000353387	Vil1
ENSMUSG00000032271.10	27.1625	-1.42329	0.450429	-3.15986	0.00157844	0.0224228	Nnmt
ENSMUSG00000027077.7	63.7535	-1.42229	0.398416	-3.56985	0.000357181	0.00727804	Smtnl1
ENSMUSG00000035783.8	12.2947	-1.42227	0.472806	-3.00815	0.00262844	0.0324285	Acta2
ENSMUSG00000026500.6	70.96	-1.42203	0.363263	-3.9146	9.05542e-05	0.00256653	Cox20
ENSMUSG00000079598.3	44.9459	-1.4197	0.407531	-3.48367	0.000494587	0.00935024	Clec2l
ENSMUSG00000019027.7	180.125	-1.41963	0.303385	-4.67931	2.87846e-06	0.000145114	Dnah1
ENSMUSG00000022217.11	166.621	-1.41793	0.342258	-4.14287	3.42992e-05	0.00115056	Emc9
ENSMUSG00000030060.11	4516.21	-1.41715	0.26145	-5.42036	5.94795e-08	4.78674e-06	Hmces
ENSMUSG00000039375.13	41.6308	-1.4164	0.406139	-3.48748	0.000487598	0.00922807	Wdr17
ENSMUSG00000037379.4	44.3918	-1.41185	0.405927	-3.47809	0.000504999	0.00950611	Spon2
ENSMUSG00000078853.5	121.767	-1.41067	0.339211	-4.15868	3.20088e-05	0.00109253	Igtp
ENSMUSG00000020562.6	75.4131	-1.40972	0.380517	-3.70473	0.000211613	0.00485727	Efcab10
ENSMUSG00000023274.11	11.511	-1.40926	0.470786	-2.99343	0.00275862	0.0334929	Cd4
ENSMUSG00000073779.4	292.465	-1.40702	0.283828	-4.95731	7.14766e-07	4.39995e-05	Lrp8os2
ENSMUSG00000029843.4	71.2347	-1.40336	0.367342	-3.82031	0.000133282	0.00339828	Slc13a4
ENSMUSG00000086765.4	10.352	-1.40045	0.471781	-2.96843	0.00299326	0.0353858	Gm11827
ENSMUSG00000064325.3	196.009	-1.39952	0.328539	-4.25983	2.0458e-05	0.000755611	Hhip
ENSMUSG00000022382.11	204.714	-1.3957	0.297659	-4.68892	2.74656e-06	0.000139668	Wnt7b
ENSMUSG00000033213.13	68.3204	-1.39535	0.376438	-3.70673	0.000209956	0.00483395	AA467197
ENSMUSG00000048978.10	46.3212	-1.39339	0.397727	-3.50338	0.000459398	0.00884706	Nrsn1
ENSMUSG00000048373.8	157.437	-1.39265	0.315709	-4.41117	1.02812e-05	0.000427424	Fgfbp1
ENSMUSG00000031897.8	1176.42	-1.39195	0.309507	-4.49731	6.882e-06	0.000301092	Psmb10
ENSMUSG00000070044.12	36.7081	-1.39036	0.429154	-3.23977	0.00119625	0.0182496	Fam149a
ENSMUSG00000051506.13	28.5463	-1.38798	0.442645	-3.13564	0.00171477	0.0238762	Wdfy4
ENSMUSG00000030278.8	20.061	-1.38728	0.458644	-3.02475	0.00248842	0.0311612	Cidec
ENSMUSG00000030966.9	132.156	-1.38655	0.320371	-4.32795	1.50504e-05	0.000577777	Trim21
ENSMUSG00000052374.11	160.833	-1.38097	0.316285	-4.36621	1.26419e-05	0.000501787	Actn2
ENSMUSG00000036067.9	40.3712	-1.37787	0.415283	-3.31791	0.000906942	0.0148427	Slc2a6
ENSMUSG00000002908.12	219.197	-1.37569	0.297943	-4.61729	3.88789e-06	0.000184349	Kcnn1
ENSMUSG00000041798.12	113.895	-1.3735	0.349395	-3.93108	8.45661e-05	0.0024124	Gck
ENSMUSG00000024731.12	25.9631	-1.37161	0.451322	-3.03909	0.00237295	0.0301893	Ms4a10
ENSMUSG00000057836.9	83.8239	-1.37139	0.352798	-3.88718	0.000101415	0.0027844	Xlr3a
ENSMUSG00000020878.6	63.3004	-1.36813	0.380536	-3.59527	0.000324059	0.00680058	Lrrc46
ENSMUSG00000013523.10	157.589	-1.36553	0.327718	-4.1668	3.08904e-05	0.00106263	Bcas1
ENSMUSG00000068407.2	15.6714	-1.3654	0.472229	-2.89139	0.00383543	0.0420293	Rnase12
ENSMUSG00000018899.13	1159.98	-1.36508	0.248795	-5.48676	4.09368e-08	3.37181e-06	Irf1
ENSMUSG00000014554.10	640.806	-1.3628	0.293438	-4.64425	3.41319e-06	0.0001668	Dguok
ENSMUSG00000028699.6	75.6708	-1.36258	0.363283	-3.75075	0.000176309	0.00421987	Tspan1
ENSMUSG00000074758.6	9.79974	-1.36115	0.471501	-2.88685	0.0038912	0.0423861	Gm5535
ENSMUSG00000038188.14	214.295	-1.35937	0.300542	-4.52307	6.09485e-06	0.000274174	Scarf1
ENSMUSG00000026644.6	44.3821	-1.35632	0.410479	-3.30425	0.00095232	0.0154986	Acbd7
ENSMUSG00000078922.6	6.43661	-1.35586	0.448635	-3.02219	0.00250952	0.0313137	Tgtp1
ENSMUSG00000003206.6	44.201	-1.35185	0.409718	-3.29946	0.000968725	0.0157073	Ebi3
ENSMUSG00000058794.9	21.2387	-1.35111	0.45536	-2.96712	0.00300605	0.03549	Nfe2
ENSMUSG00000050534.8	28.1776	-1.35084	0.439421	-3.07413	0.00211118	0.0278224	Htr5b
ENSMUSG00000025420.10	134.183	-1.34994	0.323335	-4.17506	2.97908e-05	0.00103087	Katnal2
ENSMUSG00000031789.13	89.9985	-1.34914	0.345115	-3.90924	9.25856e-05	0.00259891	Cngb1
ENSMUSG00000073538.7	55.0242	-1.34737	0.393059	-3.42792	0.000608234	0.0110009	E330020D12Rik
ENSMUSG00000086938.5	15.88	-1.34658	0.467571	-2.87996	0.00397732	0.0428086	4930481A15Rik
ENSMUSG00000028125.11	40.9929	-1.34459	0.413266	-3.25358	0.00113961	0.0176786	Abca4
ENSMUSG00000085723.1	41.8342	-1.34425	0.411051	-3.27028	0.00107442	0.0169054	Gm15915
ENSMUSG00000097636.4	42.2991	-1.34403	0.404781	-3.32037	0.000898967	0.0147651	5830416P10Rik
ENSMUSG00000027316.12	135.883	-1.3432	0.352181	-3.81394	0.000136769	0.00346245	Gfra4
ENSMUSG00000026679.3	31.8744	-1.34233	0.443095	-3.02944	0.00245007	0.0307768	Enkur
ENSMUSG00000002500.12	114.73	-1.34144	0.341883	-3.92368	8.7207e-05	0.00248317	Rpl3l
ENSMUSG00000030284.8	622.151	-1.34075	0.276148	-4.85518	1.20275e-06	6.96403e-05	Creld1
ENSMUSG00000004359.13	61.6843	-1.33716	0.375584	-3.56022	0.000370547	0.00748949	Spic
ENSMUSG00000047911.5	63.728	-1.33516	0.39476	-3.38221	0.000719053	0.0124655	Npm2
ENSMUSG00000028148.8	19.2009	-1.33366	0.460274	-2.89755	0.00376095	0.0415789	Them5
ENSMUSG00000041062.6	36.7754	-1.3329	0.437653	-3.04555	0.00232253	0.0297202	Mslnl
ENSMUSG00000072295.5	17.6628	-1.33142	0.464752	-2.86479	0.00417288	0.0439693	Als2cr11
ENSMUSG00000026303.6	28.7939	-1.32951	0.438596	-3.03128	0.00243516	0.0307134	Mlph
ENSMUSG00000030188.9	283.681	-1.32897	0.303238	-4.38259	1.17278e-05	0.000474082	Magohb
ENSMUSG00000051860.10	17.7683	-1.32777	0.465189	-2.85425	0.00431383	0.0451293	Samd7
ENSMUSG00000027364.9	88.7043	-1.32428	0.344819	-3.8405	0.000122786	0.00321037	Usp50
ENSMUSG00000038155.10	383.991	-1.32407	0.304808	-4.34395	1.39946e-05	0.000544395	Gstp2
ENSMUSG00000007122.8	193.074	-1.32095	0.311352	-4.24263	2.20913e-05	0.000804087	Casq1
ENSMUSG00000048924.10	250.843	-1.31834	0.291699	-4.5195	6.19846e-06	0.000276358	Ccdc125
ENSMUSG00000001700.9	198.022	-1.31757	0.30026	-4.38809	1.14352e-05	0.000463322	Gramd3
ENSMUSG00000074203.4	45.2866	-1.31453	0.422023	-3.11483	0.00184053	0.0252663	G430095P16Rik
ENSMUSG00000053783.5	23.3308	-1.31154	0.459152	-2.85644	0.00428426	0.0448734	1700016K19Rik
ENSMUSG00000035235.9	1368.41	-1.30946	0.246484	-5.31254	1.08107e-07	8.10529e-06	Trim13
ENSMUSG00000084950.4	43.889	-1.30908	0.400754	-3.26655	0.00108868	0.0170686	Gm5577
ENSMUSG00000009646.10	18.7467	-1.30882	0.465691	-2.8105	0.00494653	0.0499608	Pla2g12b
ENSMUSG00000029847.10	63.7935	-1.3086	0.370788	-3.52925	0.000416738	0.00820566	2010107G12Rik
ENSMUSG00000002324.7	1053.72	-1.30681	0.274984	-4.75234	2.0108e-06	0.000107227	Rec8
ENSMUSG00000002100.12	117.65	-1.30353	0.32855	-3.96752	7.26235e-05	0.00214136	Mybpc3
ENSMUSG00000018727.16	1217.59	-1.29992	0.261499	-4.97103	6.65983e-07	4.11409e-05	Cpsf4l
ENSMUSG00000042759.9	128.179	-1.29838	0.332377	-3.90635	9.37022e-05	0.00262187	Apobr
ENSMUSG00000033735.7	1749.56	-1.29705	0.280018	-4.63202	3.62123e-06	0.000175016	Spr
ENSMUSG00000035561.5	408.238	-1.2962	0.280091	-4.62778	3.69599e-06	0.000178138	Aldh1b1
ENSMUSG00000063714.12	205.217	-1.29555	0.349484	-3.70703	0.000209706	0.00483395	Sp3os
ENSMUSG00000049154.8	38.888	-1.28905	0.434183	-2.96892	0.00298851	0.0353575	Fam183b
ENSMUSG00000021904.5	31.093	-1.28747	0.429083	-3.00053	0.00269512	0.0328812	Sema3g
ENSMUSG00000021773.7	211.305	-1.27867	0.343433	-3.72321	0.000196704	0.00458905	Comtd1
ENSMUSG00000011256.13	3282.6	-1.27852	0.292202	-4.37548	1.21164e-05	0.000486044	Adam19
ENSMUSG00000009900.7	46.3183	-1.27727	0.396728	-3.21952	0.00128407	0.0192392	Wnt3a
ENSMUSG00000063531.7	469.764	-1.27666	0.311655	-4.09639	4.19644e-05	0.00136845	Sema3e
ENSMUSG00000032207.9	29.2804	-1.27163	0.436123	-2.91575	0.0035483	0.0397773	Lipc
ENSMUSG00000026519.13	562.309	-1.27101	0.264173	-4.81127	1.49971e-06	8.43297e-05	Tmem63a
ENSMUSG00000042312.9	66.4086	-1.26925	0.387488	-3.2756	0.00105439	0.0167557	S100a13
ENSMUSG00000074071.6	316.883	-1.26611	0.27698	-4.57113	4.85092e-06	0.000225742	Fam169b
ENSMUSG00000031636.6	30.817	-1.26589	0.431112	-2.93634	0.00332112	0.0380573	Pdlim3
ENSMUSG00000050288.6	293.192	-1.26547	0.298512	-4.23928	2.2424e-05	0.000812518	Fzd2
ENSMUSG00000060038.11	1687.97	-1.26352	0.267954	-4.71544	2.41194e-06	0.000123728	Dhps
ENSMUSG00000060803.5	1424.39	-1.26288	0.286993	-4.40038	1.08061e-05	0.000443986	Gstp1
ENSMUSG00000030045.10	1520.26	-1.2598	0.249203	-5.05532	4.29667e-07	2.78158e-05	Mrpl19
ENSMUSG00000020877.8	783.802	-1.25742	0.283246	-4.43931	9.02492e-06	0.000378788	Scrn2
ENSMUSG00000031736.7	77.2021	-1.2551	0.356246	-3.52314	0.00042646	0.00836891	Crnde
ENSMUSG00000000861.12	52.8938	-1.25499	0.385356	-3.25669	0.0011272	0.0175471	Bcl11a
ENSMUSG00000041782.11	324.155	-1.24993	0.284215	-4.39783	1.09338e-05	0.000448185	Lad1
ENSMUSG00000051113.8	27.996	-1.24991	0.438556	-2.85005	0.00437122	0.0455081	Fam71e1
ENSMUSG00000030281.13	305.479	-1.24836	0.283687	-4.40048	1.08013e-05	0.000443986	Il17rc
ENSMUSG00000025227.11	871.84	-1.24797	0.270127	-4.61995	3.83829e-06	0.000182491	Tmem180
ENSMUSG00000030263.10	386.521	-1.24668	0.273598	-4.55662	5.19835e-06	0.00024	Lrmp
ENSMUSG00000019989.7	1941.39	-1.24638	0.254539	-4.89663	9.74936e-07	5.87776e-05	Enpp3
ENSMUSG00000026208.9	1065.69	-1.24637	0.298302	-4.17821	2.93817e-05	0.00101872	Des
ENSMUSG00000030035.11	613.351	-1.24594	0.282729	-4.40683	1.04897e-05	0.000435061	Wbp1
ENSMUSG00000033576.8	50.3809	-1.24557	0.390491	-3.18974	0.00142399	0.0208187	Apol6
ENSMUSG00000020799.13	260.225	-1.24534	0.298697	-4.16923	3.05635e-05	0.00105345	Tekt1
ENSMUSG00000019853.5	211.504	-1.24489	0.306999	-4.05504	5.01256e-05	0.00157599	Hebp2
ENSMUSG00000030056.6	2157.83	-1.24446	0.24826	-5.01271	5.36674e-07	3.36265e-05	Isy1
ENSMUSG00000052142.12	43.9531	-1.24432	0.410752	-3.02937	0.00245062	0.0307768	Rasal3
ENSMUSG00000049291.6	34.2651	-1.24402	0.421716	-2.94989	0.00317885	0.0368848	Prss38
ENSMUSG00000001558.5	73.5735	-1.24229	0.360968	-3.44156	0.00057837	0.0105587	Klhl10
ENSMUSG00000018740.11	246.818	-1.24045	0.296675	-4.18118	2.89999e-05	0.00101018	Slc25a35
ENSMUSG00000058833.8	1385.78	-1.23929	0.31913	-3.88335	0.000103029	0.00281549	2810428I15Rik
ENSMUSG00000041607.13	145.592	-1.23739	0.317165	-3.90139	9.56427e-05	0.0026592	Mbp
ENSMUSG00000090266.7	644.436	-1.2333	0.292943	-4.21005	2.55312e-05	0.000908558	Mettl23
ENSMUSG00000059900.11	143.845	-1.23171	0.354656	-3.47296	0.00051475	0.00964825	Tmem40
ENSMUSG00000070331.10	37.4096	-1.23071	0.428633	-2.87125	0.00408852	0.0435513	Qrich2
ENSMUSG00000026520.8	4096.15	-1.22823	0.263621	-4.65908	3.17633e-06	0.000157417	Pycr2
ENSMUSG00000029162.12	181.104	-1.22784	0.334387	-3.67192	0.000240733	0.00536648	Khk
ENSMUSG00000015879.8	61.1186	-1.22737	0.378121	-3.24597	0.00117051	0.017982	Fam184b
ENSMUSG00000081208.1	34.8581	-1.22585	0.425195	-2.88303	0.00393876	0.0426027	Gm11400
ENSMUSG00000035686.7	82.3791	-1.22373	0.353638	-3.4604	0.000539375	0.00997133	Thrsp
ENSMUSG00000072945.3	84.0275	-1.22287	0.363373	-3.36535	0.00076448	0.0130977	Ripply1
ENSMUSG00000029699.10	250.574	-1.22176	0.296298	-4.12342	3.73282e-05	0.00124031	Ssc4d
ENSMUSG00000024965.8	126.684	-1.22158	0.325568	-3.75213	0.000175335	0.00420804	Fermt3
ENSMUSG00000031786.6	98.1504	-1.22121	0.362726	-3.36676	0.00076057	0.0130783	Drc7
ENSMUSG00000055333.11	264.677	-1.21685	0.316928	-3.83953	0.00012327	0.00321824	Fat2
ENSMUSG00000006362.12	40.9586	-1.21229	0.409652	-2.95931	0.00308329	0.0361103	Cbfa2t3
ENSMUSG00000050122.15	1294.5	-1.21219	0.275267	-4.40371	1.06416e-05	0.000440323	Vwa3b
ENSMUSG00000020707.6	369.299	-1.20975	0.271366	-4.45801	8.27244e-06	0.000354845	Rnf135
ENSMUSG00000022490.6	562.546	-1.20894	0.320107	-3.77666	0.000158943	0.0038957	Ppp1r1a
ENSMUSG00000079042.6	851.22	-1.20863	0.267018	-4.52639	6.00003e-06	0.000270603	Apela
ENSMUSG00000020400.14	2625.09	-1.20836	0.25211	-4.793	1.64302e-06	9.03608e-05	Tnip1
ENSMUSG00000089768.2	70.6699	-1.20389	0.379528	-3.17207	0.00151354	0.021801	Tmsb15b1
ENSMUSG00000022763.13	240.323	-1.20257	0.298471	-4.02911	5.59882e-05	0.00173544	Aifm3
ENSMUSG00000032291.8	582.818	-1.19707	0.292368	-4.09439	4.23279e-05	0.00137519	Crabp1
ENSMUSG00000051495.7	1007.17	-1.19674	0.255843	-4.67762	2.90217e-06	0.000145473	Irf2bp2
ENSMUSG00000056091.9	205.932	-1.19506	0.299252	-3.9935	6.51039e-05	0.00198063	St3gal5
ENSMUSG00000079343.3	33.9122	-1.19455	0.420778	-2.83891	0.00452681	0.0467717	C1s2
ENSMUSG00000037578.4	35.3343	-1.19317	0.416909	-2.86195	0.00421045	0.0442059	Pkd2l1
ENSMUSG00000026388.12	186.553	-1.19099	0.33139	-3.59391	0.000325748	0.00681972	3110009E18Rik
ENSMUSG00000019102.7	146.166	-1.19095	0.329687	-3.61238	0.000303404	0.00642817	Aldh3a1
ENSMUSG00000029484.9	89.6981	-1.19013	0.349709	-3.40321	0.000665993	0.0117547	Anxa3
ENSMUSG00000022906.12	792.37	-1.18867	0.252851	-4.70107	2.588e-06	0.000132373	Parp9
ENSMUSG00000046623.5	133.833	-1.1872	0.326405	-3.63721	0.000275607	0.00599164	Gjb4
ENSMUSG00000073988.10	367.058	-1.18374	0.287006	-4.12442	3.71664e-05	0.00123728	Ttpa
ENSMUSG00000039197.9	2402.11	-1.18124	0.242041	-4.88031	1.05918e-06	6.29909e-05	Adk
ENSMUSG00000005699.12	391.295	-1.18117	0.312349	-3.78158	0.000155834	0.00384223	Pard6a
ENSMUSG00000043051.14	35.7798	-1.17795	0.41614	-2.83066	0.00464526	0.0476031	Disc1
ENSMUSG00000019820.9	4622.91	-1.17781	0.312718	-3.76635	0.000165653	0.00402523	Utrn
ENSMUSG00000035559.8	985.808	-1.17742	0.317738	-3.70563	0.000210867	0.00484857	Mpv17l2
ENSMUSG00000052906.6	537.621	-1.17672	0.260831	-4.51143	6.43914e-06	0.000284555	Ubxn8
ENSMUSG00000097113.4	620.744	-1.17522	0.270027	-4.35223	1.34757e-05	0.000527718	Gm19705
ENSMUSG00000024395.7	53.0962	-1.1751	0.390323	-3.01058	0.00260752	0.0322839	Lims2
ENSMUSG00000039670.2	137.466	-1.17351	0.33564	-3.49632	0.000471724	0.00900537	Oxld1
ENSMUSG00000067071.5	544.361	-1.17142	0.296148	-3.95553	7.63653e-05	0.00222181	Hes6
ENSMUSG00000061013.5	138.107	-1.17123	0.323109	-3.62487	0.000289109	0.00623724	Mkx
ENSMUSG00000026117.10	187.642	-1.17091	0.329002	-3.55896	0.000372332	0.00750827	Zap70
ENSMUSG00000085843.1	94.357	-1.17078	0.350976	-3.33579	0.000850566	0.0141176	Kank4os
ENSMUSG00000007721.5	2744.41	-1.16936	0.308914	-3.7854	0.000153464	0.00379208	Ccdc124
ENSMUSG00000024371.11	54.6223	-1.16919	0.386713	-3.02342	0.00249937	0.031276	C2
ENSMUSG00000020475.3	145.317	-1.16671	0.3608	-3.23368	0.00122206	0.0185146	Pgam2
ENSMUSG00000045532.5	129.316	-1.16648	0.336498	-3.46652	0.000527248	0.00984046	C1ql1
ENSMUSG00000031570.13	289.34	-1.16498	0.279897	-4.16218	3.1522e-05	0.00108012	Ppapdc1b
ENSMUSG00000070780.8	516.269	-1.16412	0.280171	-4.15505	3.25221e-05	0.0011079	Rbm47
ENSMUSG00000052563.10	700.376	-1.16298	0.260168	-4.4701	7.81833e-06	0.000337844	D930048N14Rik
ENSMUSG00000034614.11	183.316	-1.16127	0.300023	-3.87059	0.000108573	0.00293046	Pik3ip1
ENSMUSG00000061462.12	55.7964	-1.16076	0.383267	-3.02861	0.00245682	0.0308095	Obscn
ENSMUSG00000032268.10	59.343	-1.16054	0.377005	-3.07832	0.00208174	0.0275847	Tmprss5
ENSMUSG00000033916.4	2010.33	-1.16008	0.290519	-3.99313	6.52057e-05	0.00198063	Chmp2a
ENSMUSG00000032085.4	105.844	-1.16006	0.338569	-3.42637	0.000611702	0.0110522	Tagln
ENSMUSG00000045160.11	571.204	-1.15974	0.279905	-4.14334	3.42285e-05	0.00115039	Bola3
ENSMUSG00000005667.6	3136.45	-1.1584	0.246548	-4.69848	2.62107e-06	0.000133675	Mthfd2
ENSMUSG00000036199.8	2396.94	-1.15574	0.295399	-3.91247	9.13577e-05	0.00257268	Ndufa13
ENSMUSG00000006717.6	563.272	-1.15089	0.296035	-3.88768	0.000101208	0.0027844	Acot13
ENSMUSG00000022215.5	58.4026	-1.15027	0.393052	-2.92651	0.00342787	0.0388492	Fitm1
ENSMUSG00000006589.7	4750.91	-1.14954	0.279335	-4.11527	3.8673e-05	0.00127294	Aprt
ENSMUSG00000021892.11	146.336	-1.14728	0.320265	-3.58228	0.000340605	0.00700537	Sh3bp5
ENSMUSG00000029993.13	1805.53	-1.14655	0.264377	-4.33682	1.4456e-05	0.000558625	Nfu1
ENSMUSG00000061111.8	1383.3	-1.14504	0.301213	-3.80143	0.000143861	0.0035953	Fam195b
ENSMUSG00000042357.2	955.383	-1.14402	0.297285	-3.8482	0.000118987	0.00314324	Gjb5
ENSMUSG00000097173.1	190.794	-1.14232	0.337644	-3.3832	0.000716476	0.0124454	Gm26829
ENSMUSG00000018841.14	887.186	-1.14054	0.263683	-4.32541	1.52251e-05	0.000581936	Rad51d
ENSMUSG00000041429.2	1029.58	-1.14029	0.308865	-3.69187	0.00022261	0.00504437	Nthl1
ENSMUSG00000069581.8	46.6977	-1.1386	0.39994	-2.84694	0.00441415	0.0457964	Tspear
ENSMUSG00000031165.6	134.894	-1.13846	0.315385	-3.60974	0.000306502	0.00647864	Was
ENSMUSG00000021090.12	159.289	-1.13817	0.312078	-3.64706	0.000265261	0.00579545	Lrrc9
ENSMUSG00000041827.12	68.4279	-1.13665	0.383559	-2.96342	0.00304241	0.0357989	Oasl1
ENSMUSG00000071547.3	4442.18	-1.13564	0.25724	-4.4147	1.01151e-05	0.000421518	Nt5dc2
ENSMUSG00000038217.10	131.569	-1.13537	0.326828	-3.4739	0.000512951	0.00962483	Tlcd2
ENSMUSG00000030272.12	540.009	-1.13493	0.285445	-3.976	7.0084e-05	0.00208399	Camk1
ENSMUSG00000087408.6	63.1186	-1.13482	0.376371	-3.01517	0.00256836	0.0319117	Cers1
ENSMUSG00000063018.6	441.179	-1.1328	0.309688	-3.65787	0.000254317	0.00561226	2010204K13Rik
ENSMUSG00000103708.1	57.4518	-1.13194	0.376919	-3.00313	0.0026722	0.032761	Gm33222
ENSMUSG00000023170.11	671.843	-1.1319	0.301656	-3.75229	0.000175227	0.00420804	Gps2
ENSMUSG00000019982.11	164.719	-1.12981	0.316018	-3.57516	0.000350014	0.00716254	Myb
ENSMUSG00000030042.12	2083	-1.12867	0.255264	-4.42157	9.79849e-06	0.000409297	Pole4
ENSMUSG00000020227.7	506.198	-1.12857	0.261676	-4.31287	1.61149e-05	0.000611947	Irak3
ENSMUSG00000000120.6	952.916	-1.12849	0.25362	-4.44952	8.60632e-06	0.000366479	Ngfr
ENSMUSG00000068328.7	1047.74	-1.12774	0.292039	-3.86162	0.00011264	0.00302163	Aup1
ENSMUSG00000016458.10	59.6887	-1.1276	0.37668	-2.99353	0.00275768	0.0334929	Wt1
ENSMUSG00000031827.9	2065.58	-1.12713	0.274252	-4.10982	3.95963e-05	0.00130047	Cotl1
ENSMUSG00000052962.2	1576.38	-1.12682	0.2684	-4.19831	2.68915e-05	0.0009531	Mrpl35
ENSMUSG00000033751.5	1715.55	-1.12547	0.2912	-3.86495	0.000111112	0.00298981	Gadd45gip1
ENSMUSG00000029235.11	152.948	-1.12407	0.324758	-3.46126	0.000537662	0.00995015	Pdcl2
ENSMUSG00000021136.10	1085.59	-1.12331	0.248992	-4.51144	6.43877e-06	0.000284555	Smoc1
ENSMUSG00000005413.7	2493.97	-1.12253	0.242959	-4.62025	3.83279e-06	0.000182491	Hmox1
ENSMUSG00000071078.5	369.556	-1.12157	0.33354	-3.36262	0.000772065	0.0131762	Nr2c2ap
ENSMUSG00000022106.11	959.23	-1.11906	0.251086	-4.45688	8.31593e-06	0.000354975	Rcbtb2
ENSMUSG00000031584.13	4325.31	-1.11674	0.239924	-4.65457	3.24658e-06	0.000160445	Gsr
ENSMUSG00000060477.11	280.782	-1.11661	0.286322	-3.89984	9.62556e-05	0.00266779	Irak2
ENSMUSG00000031762.6	1606.33	-1.1142	0.286975	-3.88256	0.000103364	0.00281804	Mt2
ENSMUSG00000031397.8	51.9658	-1.11383	0.392832	-2.83538	0.00457719	0.0471811	Tktl1
ENSMUSG00000030008.6	398.77	-1.11172	0.303021	-3.66879	0.000243703	0.0054107	Pradc1
ENSMUSG00000043681.5	390.421	-1.111	0.331026	-3.35623	0.000790125	0.0133674	Fam25c
ENSMUSG00000049124.3	118.724	-1.11085	0.341313	-3.25465	0.00113533	0.017658	Gm8186
ENSMUSG00000034107.7	55.9968	-1.10893	0.378794	-2.92754	0.00341659	0.0387464	Ano7
ENSMUSG00000046229.9	295.718	-1.10639	0.385192	-2.87232	0.00407476	0.0434311	Scand1
ENSMUSG00000013155.9	940.403	-1.1061	0.28753	-3.84692	0.000119614	0.00315091	Enkd1
ENSMUSG00000004864.9	616.848	-1.10598	0.291727	-3.79116	0.000149946	0.00372615	Mapk13
ENSMUSG00000021420.9	577.542	-1.10504	0.282203	-3.91578	9.01128e-05	0.00255815	Fars2
ENSMUSG00000081044.5	612.8	-1.10419	0.259959	-4.24757	2.16101e-05	0.000789571	AU015836
ENSMUSG00000025726.8	1599.32	-1.10362	0.247617	-4.45694	8.31371e-06	0.000354975	Slc28a1
ENSMUSG00000040236.3	1120.03	-1.1035	0.294001	-3.75338	0.000174463	0.00420436	Trappc5
ENSMUSG00000068874.10	72.3296	-1.10147	0.373569	-2.9485	0.00319317	0.0370019	Selenbp1
ENSMUSG00000038352.12	345.175	-1.10129	0.30044	-3.6656	0.000246763	0.00545373	Arl5c
ENSMUSG00000024420.8	126.856	-1.10023	0.325986	-3.37509	0.000737923	0.0127548	Zfp521
ENSMUSG00000038742.6	119.983	-1.09988	0.335501	-3.27832	0.00104426	0.0166248	Angptl6
ENSMUSG00000022756.12	130.676	-1.09903	0.326964	-3.36132	0.000775717	0.0132	Slc7a4
ENSMUSG00000027695.13	201.704	-1.0976	0.313751	-3.49831	0.000468217	0.00896768	Pld1
ENSMUSG00000030058.14	5527.88	-1.09648	0.237933	-4.60836	4.05866e-06	0.000190388	Copg1
ENSMUSG00000021951.5	1158.14	-1.09449	0.2817	-3.88531	0.000102198	0.0028015	N6amt2
ENSMUSG00000042340.5	113.295	-1.09376	0.333443	-3.28019	0.00103736	0.0165751	Ctf1
ENSMUSG00000021900.10	329.659	-1.0931	0.274379	-3.98391	6.77908e-05	0.00203651	Btd
ENSMUSG00000032101.6	504.704	-1.09201	0.283164	-3.85647	0.000115037	0.00307184	Ddx25
ENSMUSG00000086859.3	715.58	-1.08946	0.287331	-3.79167	0.000149638	0.00372377	2810008D09Rik
ENSMUSG00000001930.14	341.594	-1.0884	0.276342	-3.93858	8.19637e-05	0.00235733	Vwf
ENSMUSG00000022489.5	498.189	-1.08788	0.262515	-4.14407	3.41189e-05	0.00114891	Pde1b
ENSMUSG00000073758.7	201.788	-1.08564	0.334498	-3.24558	0.0011721	0.0179907	Sh3d21
ENSMUSG00000022180.6	152.175	-1.08444	0.319055	-3.39892	0.000676522	0.0118927	Slc7a8
ENSMUSG00000000627.12	173.29	-1.0843	0.302227	-3.5877	0.000333604	0.00690998	Sema4f
ENSMUSG00000046971.7	111.902	-1.08382	0.327209	-3.31231	0.000925293	0.0150983	Pla2g4f
ENSMUSG00000075324.10	74.4108	-1.0838	0.364157	-2.97618	0.00291859	0.0348928	Fign
ENSMUSG00000038521.14	223.888	-1.08295	0.291021	-3.7212	0.000198282	0.0046136	C1s1
ENSMUSG00000037251.4	790.673	-1.08293	0.25901	-4.18102	2.90202e-05	0.00101018	Pomk
ENSMUSG00000025359.9	267.303	-1.08072	0.294027	-3.67559	0.000237302	0.00530346	Pmel
ENSMUSG00000031813.7	1252.73	-1.07993	0.297987	-3.62409	0.00028998	0.00624221	Mvb12a
ENSMUSG00000063952.12	2426.24	-1.07931	0.274547	-3.93122	8.45149e-05	0.0024124	Brpf3
ENSMUSG00000021932.10	2914.2	-1.07853	0.270343	-3.98948	6.62184e-05	0.00199954	Rnaseh2b
ENSMUSG00000031622.12	4593.34	-1.07763	0.270296	-3.98686	6.69531e-05	0.0020148	Sin3b
ENSMUSG00000037813.10	62.0256	-1.07518	0.37941	-2.83382	0.00459946	0.0472883	D630003M21Rik
ENSMUSG00000014158.8	146.43	-1.07483	0.31019	-3.46506	0.000530115	0.00987297	Trpv4
ENSMUSG00000022199.10	508.347	-1.06872	0.274129	-3.89862	9.67441e-05	0.00267709	Slc22a17
ENSMUSG00000104435.1	151.094	-1.06867	0.320916	-3.33005	0.000868312	0.0143578	Gm37422
ENSMUSG00000002668.7	176.033	-1.06845	0.329056	-3.24702	0.00116621	0.0179316	Dennd1c
ENSMUSG00000073018.4	431.536	-1.06751	0.268209	-3.98015	6.88715e-05	0.00205746	Gm1070
ENSMUSG00000031505.7	840.247	-1.06665	0.278676	-3.82757	0.000129414	0.00333524	Carkd
ENSMUSG00000025492.6	2553.99	-1.06438	0.276873	-3.8443	0.000120898	0.0031752	Ifitm3
ENSMUSG00000025142.14	5202.56	-1.06294	0.273424	-3.88752	0.000101274	0.0027844	Aspscr1
ENSMUSG00000057278.6	1192.73	-1.06181	0.280176	-3.78981	0.000150765	0.00373635	Snrpg
ENSMUSG00000017830.12	98.6022	-1.06023	0.343344	-3.08796	0.00201534	0.026908	Dhx58
ENSMUSG00000033706.10	4120.89	-1.05964	0.243531	-4.35116	1.35418e-05	0.000529126	Smyd5
ENSMUSG00000017405.11	755.206	-1.0581	0.256756	-4.12104	3.7716e-05	0.00125083	Nek8
ENSMUSG00000006906.9	159.699	-1.05784	0.305273	-3.46524	0.000529762	0.00987297	Stambp
ENSMUSG00000042109.7	67.8063	-1.05533	0.372407	-2.8338	0.00459977	0.0472883	Csdc2
ENSMUSG00000020718.9	484.689	-1.05525	0.268301	-3.93306	8.38697e-05	0.00240034	Polg2
ENSMUSG00000031865.12	3574.89	-1.05326	0.23991	-4.39023	1.13229e-05	0.000459837	Dctn1
ENSMUSG00000000792.2	135.948	-1.0522	0.315786	-3.33199	0.000862265	0.0142848	Slc5a5
ENSMUSG00000035914.7	1575.42	-1.05128	0.252613	-4.16161	3.16008e-05	0.00108071	Cd276
ENSMUSG00000014243.5	905.4	-1.05097	0.292587	-3.59199	0.000328159	0.00685384	Zswim7
ENSMUSG00000025574.10	2381.03	-1.04946	0.262828	-3.99296	6.52533e-05	0.00198063	Tk1
ENSMUSG00000015016.7	911.21	-1.04936	0.278152	-3.77261	0.000161546	0.00394182	Acsf3
ENSMUSG00000009076.7	521.92	-1.04768	0.293967	-3.56395	0.000365321	0.00740091	Zmat5
ENSMUSG00000027676.8	128.815	-1.04679	0.323352	-3.2373	0.00120665	0.0183285	Ccdc39
ENSMUSG00000036934.8	941.885	-1.04672	0.250316	-4.18158	2.89486e-05	0.00101018	4921524J17Rik
ENSMUSG00000015994.9	4080.48	-1.04602	0.247815	-4.22096	2.43261e-05	0.000872755	Fnta
ENSMUSG00000082431.3	242.736	-1.04554	0.312353	-3.3473	0.000816036	0.0137	Tdpx-ps1
ENSMUSG00000033938.5	2302.25	-1.04171	0.293033	-3.55491	0.000378108	0.00760726	Ndufb7
ENSMUSG00000025537.9	217.941	-1.04085	0.29488	-3.52974	0.000415961	0.00819958	Phkg1
ENSMUSG00000031671.7	1841.77	-1.03878	0.260485	-3.98788	6.66664e-05	0.00200961	Setd6
ENSMUSG00000068220.5	1297.24	-1.03685	0.301301	-3.44124	0.000579053	0.0105602	Lgals1
ENSMUSG00000079445.3	3095.06	-1.0366	0.239913	-4.32072	1.55523e-05	0.000593152	B3gnt7
ENSMUSG00000032366.12	2576.06	-1.03643	0.244505	-4.2389	2.24619e-05	0.000812518	Tpm1
ENSMUSG00000021583.6	150.514	-1.03502	0.327203	-3.16324	0.00156022	0.0222721	Erap1
ENSMUSG00000024155.7	91.6918	-1.03409	0.342313	-3.02089	0.00252034	0.0314046	Meiob
ENSMUSG00000017132.14	255.14	-1.03222	0.287318	-3.59262	0.000327365	0.0068454	Cyth1
ENSMUSG00000002325.11	709.148	-1.03137	0.25449	-4.05271	5.06286e-05	0.00158896	Irf9
ENSMUSG00000030849.14	191.015	-1.02901	0.306991	-3.35193	0.000802513	0.0135118	Fgfr2
ENSMUSG00000067547.6	109.054	-1.02774	0.352363	-2.9167	0.00353755	0.0397075	Gm7666
ENSMUSG00000003033.11	2438.68	-1.02726	0.241494	-4.25375	2.10221e-05	0.000771572	Ap1m1
ENSMUSG00000040263.13	2426.57	-1.0251	0.272128	-3.76698	0.000165237	0.00402523	Klhdc4
ENSMUSG00000017493.9	253.669	-1.02493	0.29119	-3.51981	0.000431854	0.00843702	Igfbp4
ENSMUSG00000042251.9	456.643	-1.02325	0.266034	-3.8463	0.000119917	0.00315416	Pm20d1
ENSMUSG00000021619.5	173.762	-1.02294	0.302347	-3.38333	0.000716122	0.0124454	Atg10
ENSMUSG00000014856.9	1038.33	-1.02194	0.298018	-3.42913	0.000605518	0.0109744	Tmem208
ENSMUSG00000063787.3	2113.73	-1.02079	0.291091	-3.50676	0.000453593	0.00875449	Chchd1
ENSMUSG00000025575.11	1306.07	-1.02056	0.251159	-4.06341	4.83604e-05	0.00152596	Cant1
ENSMUSG00000063445.11	1291.91	-1.01959	0.282044	-3.61501	0.000300336	0.00639078	Nmral1
ENSMUSG00000018920.8	91.6848	-1.01894	0.354056	-2.8779	0.00400334	0.0429832	Cxcl16
ENSMUSG00000006519.10	548.172	-1.01882	0.299452	-3.40228	0.000668262	0.0117829	Cyba
ENSMUSG00000010154.6	1010.04	-1.01692	0.263623	-3.85749	0.000114559	0.00306375	Spire2
ENSMUSG00000097431.1	70.1224	-1.01629	0.360766	-2.81704	0.00484679	0.0490108	Gm26782
ENSMUSG00000002058.10	1067.51	-1.01565	0.286558	-3.5443	0.000393658	0.00784812	Unc119
ENSMUSG00000030007.6	19284.5	-1.01546	0.247702	-4.0995	4.14046e-05	0.0013527	Cct7
ENSMUSG00000001158.10	1246.92	-1.01462	0.273389	-3.71126	0.000206231	0.00476695	Snrnp27
ENSMUSG00000038034.12	1461.54	-1.01418	0.253496	-4.00078	6.31333e-05	0.00193638	Igsf8
ENSMUSG00000027447.6	1468.14	-1.0095	0.294378	-3.42927	0.000605215	0.0109744	Cst3
ENSMUSG00000032517.12	147.372	-1.0087	0.319072	-3.16134	0.00157044	0.0223635	Mobp
ENSMUSG00000096054.2	94.7834	-1.00843	0.341319	-2.95452	0.00313161	0.0365785	Syne1
ENSMUSG00000000409.11	1610.99	-1.00694	0.253834	-3.96691	7.28099e-05	0.00214277	Lck
ENSMUSG00000020623.8	448.042	-1.00647	0.26454	-3.80461	0.00014203	0.00355967	Map2k6
ENSMUSG00000034450.7	188.922	-1.00643	0.2991	-3.36485	0.00076584	0.0131082	Gulo
ENSMUSG00000055912.5	286.06	-1.00385	0.298879	-3.35871	0.000783086	0.0133125	Tmem150a
ENSMUSG00000052934.10	1684.47	-1.00314	0.279682	-3.58673	0.000334855	0.00692771	Fbxo31
ENSMUSG00000040592.8	178.363	-1.00234	0.342308	-2.92819	0.00340946	0.0387108	Cd79b
ENSMUSG00000006517.4	1827.58	-1.00099	0.274574	-3.6456	0.000266769	0.00582114	Mvd
ENSMUSG00000043648.7	483.425	-1.00048	0.272676	-3.66911	0.000243393	0.0054107	Pld6
ENSMUSG00000060098.8	7423.15	-1.00003	0.252433	-3.96157	7.446e-05	0.0021808	Prmt7
